# Supplementary material for: A comprehensive genome‐wide analysis of long noncoding RNA expression profile in hepatocellular carcinoma
Source: Cancer Med. 2017 Oct 18;6(12):2932–41. doi: 10.1002/cam4.1180 (PMC5727245; doi:10.1002/cam4.1180)
Supplement: Supplementary file 1 — Table S1. The lncRNAs profiling in TCGA and GEO datasets. [file CAM4-6-2932-s001.xlsx]

## Sheet: GSE64041
GName	logFC	AveExpr	t	pvalue	qvalue	B
VIPR1-AS1	-1.37881	7.79732	-14.3882	2.16579e-21	3.60572e-17	38.1438
RP11-341G23.4	-2.37671	7.71124	-12.996	2.4993e-19	1.18885e-15	33.5561
AC092620.2	-2.37671	7.71124	-12.996	2.4993e-19	1.18885e-15	33.5561
RP11-341G23.3	-2.37671	7.71124	-12.996	2.4993e-19	1.18885e-15	33.5561
AC132217.4	-1.5768	9.2103	-12.7194	6.61275e-19	2.20185e-15	32.613
IGF2-AS	-1.5768	9.2103	-12.7194	6.61275e-19	2.20185e-15	32.613
RP11-831A10.2	-1.05721	6.48402	-12.1291	5.44858e-18	1.29587e-14	30.5655
AC003090.1	-2.19836	6.74145	-12.0971	6.11481e-18	1.3467e-14	30.4534
AC007383.4	-1.09531	6.48833	-12.0083	8.43306e-18	1.55998e-14	30.1409
RP11-2N1.2	-1.09531	6.48833	-12.0083	8.43306e-18	1.55998e-14	30.1409
RP13-104F24.2	1.16474	9.41083	11.6576	3.03013e-17	4.41573e-14	28.8968
AC007126.1	1.20785	7.53171	10.924	4.61537e-16	3.659e-13	26.2434
CTD-2292P10.4	-2.00073	7.16535	-10.7887	7.67923e-16	5.44033e-13	25.7468
HHIP-AS1	-1.71905	7.53256	-10.7116	1.02733e-15	6.375e-13	25.4629
HAND2-AS1	-1.3272	7.05951	-10.7024	1.06385e-15	6.44053e-13	25.4288
DBH-AS1	-1.0428	7.0808	-10.5803	1.68913e-15	8.92745e-13	24.9776
RP5-864K19.7	1.07509	8.03887	10.5282	2.05909e-15	1.00826e-12	24.7843
LINC01168	-2.09768	8.51828	-10.5038	2.25942e-15	1.08404e-12	24.6937
RP5-1014D13.2	-1.16597	6.58351	-10.2328	6.35438e-15	2.4892e-12	23.6839
ANO1-AS2	-1.16597	6.58351	-10.2328	6.35438e-15	2.4892e-12	23.6839
CTC-459M5.2	-1.12932	7.38214	-10.166	8.21045e-15	2.97156e-12	23.4336
EPB41L4A-AS1	-1.12932	7.38214	-10.166	8.21045e-15	2.97156e-12	23.4336
RP11-12K11.2	-1.0075	7.88651	-9.97682	1.70024e-14	5.44354e-12	22.7224
RP11-66B24.5	-1.6329	7.42581	-9.95345	1.86063e-14	5.83818e-12	22.6343
RP11-158H5.7	1.23176	6.09041	9.81683	3.15524e-14	8.50433e-12	22.1181
RP4-541C22.5	1.23176	6.09041	9.81683	3.15524e-14	8.50433e-12	22.1181
C6orf3	-1.17876	9.30898	-9.80629	3.28674e-14	8.61722e-12	22.0782
ZNF667-AS1	-1.18958	7.77183	-9.78431	3.5789e-14	9.16665e-12	21.9949
RP11-388P9.2	-1.33798	7.72959	-9.61463	6.91655e-14	1.61049e-11	21.3508
AC104024.1	-1.10361	6.71728	-9.42598	1.44318e-13	3.00334e-11	20.6315
PRC1-AS1	1.27584	6.35321	9.3457	1.97538e-13	3.80198e-11	20.3245
RP11-143J24.1	1.23626	5.22555	9.04755	6.36602e-13	9.42086e-11	19.1797
RP11-669E14.6	-1.06529	7.66168	-8.94067	9.6994e-13	1.32361e-10	18.7677
LINC00243	-1.06529	7.66168	-8.94067	9.6994e-13	1.32361e-10	18.7677
CTD-2196E14.5	1.03799	7.14342	8.92022	1.05141e-12	1.40924e-10	18.6888
RP11-302F12.3	1.32866	6.20917	8.78672	1.78127e-12	2.13349e-10	18.173
LINC00652	1.01514	8.49428	8.69558	2.55448e-12	2.85424e-10	17.8202
U47924.29	-1.01901	9.30719	-8.6853	2.66061e-12	2.93345e-10	17.7803
STEAP3-AS1	-1.01901	9.30719	-8.6853	2.66061e-12	2.93345e-10	17.7803
AC005562.1	-1.01901	9.30719	-8.6853	2.66061e-12	2.93345e-10	17.7803
CTD-2373J6.2	1.05204	6.08001	8.59575	3.79361e-12	3.89864e-10	17.4331
RP5-998N21.10	1.10084	7.76863	8.53518	4.82363e-12	4.78013e-10	17.1981
RFPL1S	1.16539	5.32923	8.3126	1.16776e-11	9.76968e-10	16.3328
TTTY15	1.16539	5.32923	8.3126	1.16776e-11	9.76968e-10	16.3328
RP11-388M20.2	-1.01681	7.35437	-8.26783	1.39538e-11	1.13599e-09	16.1585
SLC7A11-AS1	1.93613	5.2099	8.26223	1.42683e-11	1.15287e-09	16.1367
RP11-65D17.1	-1.48442	7.45059	-8.17397	2.0274e-11	1.51021e-09	15.7929
CBR3-AS1	-1.48442	7.45059	-8.17397	2.0274e-11	1.51021e-09	15.7929
RP11-1028N23.4	-1.14998	7.82243	-8.15842	2.15695e-11	1.59246e-09	15.7323
RP4-539M6.14	-1.06193	8.86391	-8.09999	2.72216e-11	1.91223e-09	15.5046
AC003991.3	-1.31345	8.6475	-8.0199	3.7458e-11	2.46978e-09	15.1922
RP3-461P17.10	-1.14018	7.69657	-8.0018	4.02604e-11	2.61316e-09	15.1216
RP11-90L1.8	1.50842	7.83079	7.99704	4.10315e-11	2.64772e-09	15.103
TEX41	1.50842	7.83079	7.99704	4.10315e-11	2.64772e-09	15.103
LINC01299	1.50842	7.83079	7.99704	4.10315e-11	2.64772e-09	15.103
AC007193.10	-1.76427	10.31	-7.93606	5.2328e-11	3.2266e-09	14.8651
WEE2-AS1	-1.04378	5.3254	-7.86388	6.9785e-11	4.06941e-09	14.5834
LINC01562	-1.13996	10.8825	-7.77453	9.9677e-11	5.47681e-09	14.2346
H19	-1.27126	11.0075	-7.65908	1.58014e-10	8.02042e-09	13.7838
SGOL1-AS1	1.03906	4.97821	7.65738	1.5909e-10	8.05049e-09	13.7772
FAM99B	-1.86303	7.87645	-7.49133	3.08654e-10	1.36665e-08	13.129
FAM99A	-1.86303	7.87645	-7.49133	3.08654e-10	1.36665e-08	13.129
RP11-609D21.3	1.28498	6.57929	7.47546	3.28837e-10	1.44259e-08	13.067
APOA1-AS	-1.31596	11.4983	-7.42688	3.99169e-10	1.67184e-08	12.8775
CTD-2619J13.19	-1.0657	8.82331	-7.37355	4.93822e-10	1.98584e-08	12.6694
bP-21264C1.2	1.06798	7.36321	7.3533	5.35362e-10	2.11208e-08	12.5904
RP11-757O6.1	1.06798	7.36321	7.3533	5.35362e-10	2.11208e-08	12.5904
CTD-2527I21.5	-1.18487	8.8578	-7.31945	6.12756e-10	2.35328e-08	12.4584
CTD-2527I21.4	-1.18487	8.8578	-7.31945	6.12756e-10	2.35328e-08	12.4584
RP11-245J9.6	-1.35331	6.89881	-7.3065	6.45227e-10	2.45814e-08	12.4079
RP11-752L20.5	-1.25295	9.67911	-7.15269	1.19119e-09	4.12298e-08	11.8086
RP5-1121A15.3	2.35063	7.57998	7.00568	2.13871e-09	6.78863e-08	11.2367
RP11-395B7.2	-1.25496	8.3009	-6.94244	2.75034e-09	8.44816e-08	10.991
ST7-AS2	1.2352	7.00038	6.89247	3.35446e-09	1.00263e-07	10.797
LEF1-AS1	1.2352	7.00038	6.89247	3.35446e-09	1.00263e-07	10.797
RP11-514P8.8	1.07506	7.10111	6.88962	3.3927e-09	1.01225e-07	10.7859
RP11-83B20.3	1.94576	9.4368	6.76182	5.63404e-09	1.55682e-07	10.2906
LINC01446	1.05515	4.63265	6.69023	7.48198e-09	1.97095e-07	10.0137
RP11-731F5.2	-1.04654	8.19642	-6.65585	8.57283e-09	2.19071e-07	9.88087
LINC01305	-1.04654	8.19642	-6.65585	8.57283e-09	2.19071e-07	9.88087
RP11-529H2.2	-1.98242	10.2794	-6.6374	9.22194e-09	2.32272e-07	9.80964
RP11-704M14.1	-1.05187	10.0019	-6.58989	1.11278e-08	2.73045e-07	9.62632
RP11-249C24.11	-1.214	11.5438	-6.55099	1.29768e-08	3.08635e-07	9.47634
RP11-2C15.1	-1.51618	9.02228	-6.50239	1.57206e-08	3.62644e-07	9.28923
RP1-122P22.2	-1.51618	9.02228	-6.50239	1.57206e-08	3.62644e-07	9.28923
RP11-54O7.18	-1.24126	10.8271	-6.48935	1.65503e-08	3.78269e-07	9.23906
RP1-29C18.9	-1.03075	10.1432	-6.27373	3.86492e-08	7.78525e-07	8.41222
CTD-2207P18.1	-1.08162	7.36155	-6.19969	5.16566e-08	9.91931e-07	8.12959
RP11-98F14.11	-1.07463	9.52322	-6.04962	9.28098e-08	1.63594e-06	7.55906
RP4-635E18.7	-1.3748	11.6835	-6.03179	9.94827e-08	1.73247e-06	7.49148
LINC01287	1.55511	5.95066	5.87184	1.85077e-07	2.93453e-06	6.88761
AC005276.1	-1.67044	11.392	-5.74944	2.96834e-07	4.34448e-06	6.42848
RP11-401P9.6	1.04686	7.9274	5.68949	3.73769e-07	5.30493e-06	6.20463
RP11-552F3.9	-1.25314	11.2088	-5.56563	6.00497e-07	8.01072e-06	5.74443
RP11-186F10.2	1.54953	6.74225	5.51167	7.37603e-07	9.53414e-06	5.54495
RP11-461O7.2	-1.17266	10.7617	-5.50548	7.55201e-07	9.73072e-06	5.52209
RP11-355E10.1	-1.17266	10.7617	-5.50548	7.55201e-07	9.73072e-06	5.52209
RP11-142C4.6	-1.0844	10.4055	-5.47948	8.33685e-07	1.05468e-05	5.42622
RP11-96D1.10	-1.38943	8.5718	-5.45466	9.16072e-07	1.13858e-05	5.33486
CTD-2228K2.7	-1.02821	8.62443	-4.90618	7.09512e-06	6.49742e-05	3.35574
RP11-376O6.2	-1.11766	10.558	-4.56387	2.44389e-05	0.000188759	2.16621
CPS1-IT1	-1.00667	8.44034	-4.40186	4.33162e-05	0.000310172	1.61775

## Sheet: GSE70880
GName	logFC	AveExpr	t	pvalue	qvalue	B
LINC00152	1.80932	8.18598	19.8244	3.97384e-14	3.56456e-10	22.2054
RP5-1158E12.3	2.31892	8.32707	17.5683	3.50154e-13	1.52952e-09	20.2185
RP11-90C4.3	1.22049	6.3555	16.7014	8.6404e-13	2.0968e-09	19.3776
TRPM2-AS	3.31341	5.84698	15.8634	2.15348e-12	3.71316e-09	18.5189
RP11-432J9.3	1.34998	5.38637	14.4304	1.13575e-11	1.0631e-08	16.9354
SNHG5	1.09468	7.79167	14.3609	1.23548e-11	1.12432e-08	16.8547
SNHG15	1.65031	7.69746	14.2289	1.45088e-11	1.25085e-08	16.7003
MIR663AHG	1.06312	10.3447	13.6587	2.94884e-11	1.80574e-08	16.0165
TPT1-AS1	1.16563	12.3735	13.6171	3.10825e-11	1.81838e-08	15.9656
CTD-3193O13.12	1.26432	7.18929	13.4792	3.7052e-11	1.92676e-08	15.7956
MIR4435-1HG	1.90785	7.11508	13.3666	4.28147e-11	2.12523e-08	15.6555
GAS6-AS1	1.71787	9.34027	13.0954	6.08849e-11	2.80937e-08	15.3138
PVT1	1.53797	6.66499	12.5741	1.21859e-10	4.48566e-08	14.6378
CTD-2033A16.3	1.12882	10.0163	12.4871	1.37136e-10	4.75418e-08	14.5225
GAS5	1.00387	8.57195	12.0548	2.48975e-10	6.97438e-08	13.9387
SNHG17	1.28727	10.2334	11.9075	3.06246e-10	7.76814e-08	13.7355
TMEM75	1.47433	7.78021	11.8894	3.1414e-10	7.85615e-08	13.7105
ST7-AS2	1.11653	7.48157	11.8365	3.38622e-10	8.23495e-08	13.6368
AC009505.4	2.61693	5.8302	11.4285	6.08829e-10	1.16642e-07	13.0596
LINC01186	2.49159	6.05809	10.9449	1.24626e-09	1.82394e-07	12.3523
RP11-303E16.2	1.11656	8.12643	10.9186	1.2968e-09	1.86745e-07	12.313
AL163953.2	2.38267	5.97864	10.7995	1.55298e-09	2.1243e-07	12.1345
LINC00691	1.17465	9.83221	10.6609	1.91915e-09	2.4506e-07	11.9248
RP11-431K24.4	1.14302	5.1141	10.5775	2.18218e-09	2.64176e-07	11.7975
PRR7-AS1	1.26628	7.4324	10.4049	2.85317e-09	3.15801e-07	11.5315
RP11-598F7.6	1.78381	6.19827	10.2601	3.5815e-09	3.6199e-07	11.3057
HMGA1P4	1.22723	11.7698	10.2431	3.67852e-09	3.67909e-07	11.2792
CTB-147C22.8	4.05601	8.71408	10.1676	4.14647e-09	3.9895e-07	11.1601
AC017002.2	1.26427	8.96788	10.0469	5.02659e-09	4.54996e-07	10.9687
ZFAS1	1.58974	10.3892	10.0467	5.02758e-09	4.54996e-07	10.9685
RP11-284F21.10	1.18378	9.73508	9.72846	8.41834e-09	6.36936e-07	10.4552
RP11-283C24.1	1.93904	11.2322	9.691	8.95179e-09	6.63907e-07	10.3939
MIR17HG	1.30424	9.56735	9.50251	1.22244e-08	8.23291e-07	10.0831
AC129778.2	1.39665	10.3245	9.46892	1.2928e-08	8.59094e-07	10.0272
RP11-381O7.3	1.39665	10.3245	9.46892	1.2928e-08	8.59094e-07	10.0272
chr22-38_28785274-29006793.1	1.03115	8.20297	9.34886	1.58079e-08	9.75319e-07	9.8264
SNHG7	1.03831	6.20146	9.32552	1.64417e-08	1.00027e-06	9.78713
MIR503HG	1.53869	5.39804	9.31277	1.67988e-08	1.01288e-06	9.76567
ARNTL2-AS1	1.87678	5.61286	9.28469	1.76142e-08	1.04373e-06	9.71831
RP11-632K5.3	1.34661	7.04484	9.16929	2.14247e-08	1.1937e-06	9.52257
RP11-265E18.1	1.02129	8.66107	9.08177	2.48814e-08	1.32759e-06	9.37299
ATP11A-AS1	1.20642	6.07732	9.07426	2.52041e-08	1.34044e-06	9.36011
RP11-521D12.2	1.04728	6.01095	9.02392	2.74816e-08	1.4325e-06	9.27356
RP5-1024G6.5	1.49944	6.63608	8.96226	3.05665e-08	1.54536e-06	9.16711
LINC01299	1.15869	7.18571	8.85302	3.69499e-08	1.76847e-06	8.97726
RP11-1149O23.4	1.1829	6.20951	8.83322	3.8248e-08	1.81751e-06	8.94268
RP11-1149O23.3	1.1829	6.20951	8.83322	3.8248e-08	1.81751e-06	8.94268
RP5-884M6.1	1.78334	7.29106	8.75686	4.37159e-08	2.00726e-06	8.80886
FAM222A-AS1	1.87807	7.02602	8.7189	4.67315e-08	2.09747e-06	8.74203
RP11-155G14.6	1.23339	8.09262	8.54436	6.36537e-08	2.59381e-06	8.43231
RP11-109D20.2	1.19575	10.6361	8.4199	7.95351e-08	3.04031e-06	8.20894
CTD-2008A1.1	1.19575	10.6361	8.4199	7.95351e-08	3.04031e-06	8.20894
LMCD1-AS1	1.81584	5.48942	8.36074	8.84802e-08	3.27167e-06	8.10202
RP11-147C23.1	1.08433	7.11824	8.3567	8.91277e-08	3.28449e-06	8.0947
AC009262.2	2.87825	5.32018	8.32576	9.42543e-08	3.39173e-06	8.03859
LINC01060	1.0083	6.46285	8.22211	1.13782e-07	3.8809e-06	7.84963
CRNDE	2.59587	6.887	8.18954	1.20752e-07	4.05114e-06	7.78995
RP11-351J23.1	1.61582	6.24043	8.18506	1.21743e-07	4.06776e-06	7.78174
AC007750.5	2.53132	7.55106	8.10954	1.3982e-07	4.48422e-06	7.64274
HECW1-IT1	1.90831	7.42084	8.08846	1.45348e-07	4.61855e-06	7.60381
LEF1-AS1	1.18297	5.62955	8.04346	1.5792e-07	4.89e-06	7.52049
RP4-798P15.3	1.17478	12.475	8.01761	1.65649e-07	5.03417e-06	7.4725
LUCAT1	1.04472	4.5976	7.95765	1.85127e-07	5.43995e-06	7.36083
LINC00114	1.49856	4.82772	7.9443	1.89779e-07	5.53027e-06	7.33589
LINC01555	2.13884	5.56341	7.91504	2.00402e-07	5.73394e-06	7.28117
FAM83H-AS1	1.58812	10.0867	7.91027	2.02193e-07	5.7751e-06	7.27223
LINC01272	1.53379	7.35985	7.88882	2.10449e-07	5.92566e-06	7.23202
TERC	1.22124	10.7299	7.86643	2.1944e-07	6.11342e-06	7.18998
CTD-2228K2.7	1.81783	8.17498	7.82042	2.39187e-07	6.48677e-06	7.10339
LINC00452	1.63671	8.41035	7.81843	2.40082e-07	6.50833e-06	7.09964
RP11-713M15.1	1.70288	6.89519	7.81613	2.41124e-07	6.52848e-06	7.09529
RP5-998N21.10	1.04476	15.6329	7.79731	2.49796e-07	6.66144e-06	7.05977
RP11-191N8.2	2.28578	7.57617	7.71829	2.89907e-07	7.42583e-06	6.91009
RP11-278H7.4	1.51894	7.47083	7.69365	3.03738e-07	7.68398e-06	6.86324
RP11-474D1.3	1.68401	6.32704	7.6884	3.06771e-07	7.73629e-06	6.85326
SNHG4	1.18731	10.7592	7.68824	3.06868e-07	7.73629e-06	6.85294
LINC01315	1.16254	7.69785	7.58392	3.74168e-07	8.90853e-06	6.65357
RP11-1275H24.1	1.05986	10.0384	7.48736	4.50136e-07	1.01284e-05	6.46768
NPSR1-AS1	1.58289	8.15361	7.32146	6.2021e-07	1.26596e-05	6.14528
RP11-346D19.1	2.19705	5.74447	7.26435	6.93153e-07	1.36633e-05	6.03342
CTC-529P8.1	1.90386	5.99775	7.26266	6.95443e-07	1.36878e-05	6.0301
LINC00858	3.0824	6.44936	7.24329	7.2224e-07	1.40757e-05	5.99206
FOXP4-AS1	1.26384	4.76199	7.00662	1.15118e-06	1.97557e-05	5.52295
RP5-1059L7.1	1.04413	8.12576	6.99631	1.175e-06	2.00663e-05	5.50234
CASC8	1.46164	5.04452	6.97849	1.21738e-06	2.05421e-05	5.46668
AD001527.4	1.1793	6.45172	6.94601	1.29874e-06	2.15651e-05	5.40157
RP5-843L14.1	1.39024	5.88286	6.93273	1.33361e-06	2.20103e-05	5.3749
RP5-1142J19.1	1.06861	6.34709	6.88049	1.48043e-06	2.36933e-05	5.26979
LINC01391	1.11791	6.40367	6.82429	1.65715e-06	2.56326e-05	5.1563
CTD-2147F2.1	1.23846	7.8417	6.7982	1.74646e-06	2.66121e-05	5.10346
RP5-888M10.2	1.20024	6.3171	6.72414	2.02812e-06	2.96887e-05	4.95298
C1QTNF9B-AS1	1.074	7.1328	6.62063	2.50261e-06	3.48144e-05	4.7414
RP1-154K9.2	1.41625	5.93403	6.5983	2.61918e-06	3.60231e-05	4.69558
RP1-261G23.7	1.16423	10.2568	6.59799	2.62085e-06	3.60309e-05	4.69494
AC007277.3	3.22348	5.71961	6.57646	2.73866e-06	3.72133e-05	4.65068
RP11-482E14.2	1.57552	5.81347	6.54901	2.89678e-06	3.89376e-05	4.59419
DLX6-AS1	1.27757	5.57161	6.50581	3.1651e-06	4.17888e-05	4.50504
C9orf41-AS1	1.02385	4.77564	6.47529	3.36993e-06	4.37844e-05	4.44194
BBOX1-AS1	1.53987	7.60052	6.44924	3.5556e-06	4.56837e-05	4.38797
RP11-760D2.1	1.7236	5.52087	6.44508	3.58623e-06	4.59567e-05	4.37934
SCAMP1-AS1	1.18893	6.38094	6.44491	3.58749e-06	4.59624e-05	4.37898
RP11-159D23.2	1.15586	6.23409	6.43694	3.64692e-06	4.65796e-05	4.36245
RP11-325N19.3	1.134	5.00903	6.43285	3.6778e-06	4.68722e-05	4.35396
RP11-310H4.3	1.20703	4.87725	6.4032	3.91e-06	4.9013e-05	4.29236
LINC00174	1.05217	5.95574	6.39255	3.99701e-06	4.98557e-05	4.27021
RP11-465L10.10	1.23797	9.34642	6.3669	4.21494e-06	5.19999e-05	4.21679
LINC01021	1.07891	6.87679	6.36135	4.26375e-06	5.2444e-05	4.20521
AC007405.6	1.52975	4.89166	6.33935	4.46271e-06	5.41794e-05	4.15932
WISP1-OT1	2.21547	6.43962	6.32092	4.63682e-06	5.57354e-05	4.12081
LL22NC03-N64E9.1	1.81934	8.45045	6.29895	4.85349e-06	5.76837e-05	4.07486
AC093850.2	2.78434	6.76672	6.28951	4.94977e-06	5.85096e-05	4.0551
RP11-661P17.1	1.23303	6.46755	6.26833	5.17295e-06	6.04822e-05	4.01073
RP11-248G5.8	1.11066	8.67154	6.26763	5.1805e-06	6.05273e-05	4.00926
AC123023.1	1.66317	8.39701	6.14856	6.64598e-06	7.32724e-05	3.75867
DUXAP8	2.65411	7.82658	6.08006	7.67631e-06	8.18099e-05	3.61371
RP5-1011O1.2	1.48633	4.9807	6.03838	8.38246e-06	8.75415e-05	3.52522
MLK7-AS1	1.55004	5.41911	5.97987	9.48797e-06	9.62935e-05	3.40065
RP11-815M8.1	2.2212	4.72305	5.9566	9.9685e-06	0.000100085	3.35098
FMR1-AS1	1.0602	4.98931	5.90062	1.12292e-05	0.000110012	3.23127
FAM157A	1.17072	7.61316	5.87998	1.17346e-05	0.00011384	3.18702
AC019100.3	1.21439	7.4863	5.83817	1.28308e-05	0.000122088	3.09727
UCA1	1.96155	10.9895	5.82405	1.32243e-05	0.000124779	3.06691
AC108142.1	1.13387	4.11739	5.80156	1.38769e-05	0.000129447	3.01851
ISM1-AS1	1.20628	5.4811	5.77928	1.4556e-05	0.000134235	2.9705
LINC00698	1.13583	4.56975	5.77516	1.46853e-05	0.000135085	2.96161
LINC00920	1.25144	5.76625	5.69814	1.73313e-05	0.000153852	2.79519
DLEU7-AS1	1.46689	5.66829	5.63381	1.99139e-05	0.000171797	2.65569
RP11-58O9.2	1.06075	8.96251	5.61678	2.06615e-05	0.000176734	2.61869
RP11-347D21.1	1.17771	5.45746	5.55162	2.37977e-05	0.000197003	2.47682
RP1-276N6.2	1.67485	6.61657	5.50754	2.61919e-05	0.000213001	2.38061
RP11-70L8.4	1.10648	7.25799	5.43835	3.04588e-05	0.00024013	2.22918
RP13-539F13.3	1.02456	4.84724	5.41078	3.23519e-05	0.000251927	2.1687
TPTEP1	1.12767	13.5219	5.37552	3.49493e-05	0.00026708	2.09125
FEZF1-AS1	2.71389	5.78086	5.35866	3.62656e-05	0.000274896	2.05418
RP11-4N23.1	1.59181	4.17881	5.32817	3.87762e-05	0.000289802	1.98707
MNX1-AS1	1.18095	6.41512	5.30759	4.05709e-05	0.000299525	1.94171
LINC00659	2.45787	5.75425	5.2947	4.17372e-05	0.000306513	1.91331
RP11-787B4.2	1.18018	7.17104	5.27565	4.35253e-05	0.000317156	1.87126
RP11-399H11.3	1.4863	6.46555	5.26352	4.47045e-05	0.000323809	1.84448
RP11-64C1.1	1.10359	4.88724	5.25591	4.54607e-05	0.000328374	1.82767
RP11-370I10.2	1.44301	7.74507	5.20669	5.06763e-05	0.000357149	1.71886
RP11-234K24.3	1.03399	6.69464	5.17771	5.40306e-05	0.000375498	1.65466
RP11-114H23.1	1.80849	4.58979	5.1267	6.0493e-05	0.000411079	1.54154
RP11-400N13.3	1.13307	5.97491	4.88024	0.000104775	0.000635594	0.992212
AL162759.1	1.67645	4.38973	4.87993	0.000104847	0.000635972	0.991526
ELFN1-AS1	1.51563	4.4316	4.85703	0.000110367	0.000662827	0.940275
RP11-279N8.1	1.06156	4.34133	4.72617	0.000148082	0.000837444	0.646872
RP11-462G2.1	1.7675	7.14263	4.72602	0.000148132	0.000837584	0.646533
AC011718.2	1.0515	6.00519	4.7198	0.000150222	0.000846624	0.632561
GATA2-AS1	1.13892	6.00985	4.67684	0.00016549	0.000913036	0.536045
AC012494.1	1.22604	7.2808	4.65973	0.000172002	0.000941357	0.49757
RP11-37C7.1	1.04065	6.5199	4.65305	0.000174614	0.000952281	0.482547
TSPEAR-AS2	1.22046	4.4215	4.63647	0.00018127	0.000981887	0.445272
HSD52	1.14498	4.60697	4.59009	0.000201294	0.00106821	0.340893
RP11-436K8.1	1.04268	4.58047	4.55703	0.000216919	0.00113206	0.266461
LINC00393	1.4592	4.37197	4.52351	0.000234018	0.00120346	0.190946
SLCO4A1-AS1	1.40081	7.37912	4.31453	0.000376047	0.00176462	-0.280349
RP11-493L12.5	1.0168	5.92455	4.29803	0.000390436	0.00182028	-0.3176
RP11-572C15.5	1.50365	4.10621	4.26167	0.000424108	0.0019427	-0.399628
AJ006998.2	1.01821	4.13954	4.13155	0.000570449	0.00246957	-0.693177
RP11-78C3.1	1.2174	4.54088	4.05784	0.000674855	0.00283721	-0.859319
LINC01124	1.3481	4.5351	4.04059	0.000701936	0.00292646	-0.898179
LINC01564	1.05583	4.07143	4.00777	0.000756491	0.00310959	-0.972068
AC113617.1	1.58883	4.26935	3.92889	0.00090564	0.00359916	-1.14952
RP1-10C16.1	1.60295	4.54377	3.87174	0.00103173	0.00400172	-1.27788
AC016735.2	2.08165	7.22984	3.86141	0.00105632	0.0040785	-1.30106
AC018359.3	1.32584	5.79706	3.84833	0.00108831	0.00417268	-1.3304
RP11-317O24.1	1.03274	5.25574	3.79322	0.00123402	0.00461635	-1.45392
RP4-594A5.1	1.64579	4.85261	3.77189	0.00129546	0.00480425	-1.50165
RP11-89K21.1	1.02743	3.84499	3.62767	0.00179896	0.00627045	-1.82347
H19	1.13254	7.20461	3.61975	0.00183163	0.00636284	-1.84107
RP11-52L5.6	1.11112	4.14847	3.46051	0.0026288	0.00854466	-2.19371
PLS3-AS1	1.00672	4.0615	3.4484	0.00270182	0.00874519	-2.22038
RP11-734K21.5	1.00305	3.95649	3.4454	0.00272021	0.00879385	-2.22698
RP11-497G19.1	1.26878	5.12965	3.02004	0.00705873	0.0192109	-3.14816
RP4-625H18.2	1.09944	4.72261	2.59265	0.0178906	0.0411972	-4.0295
MAMDC2-AS1	-2.8461	7.51672	-18.2154	1.83039e-13	1.09028e-09	20.8168
RP1-251M9.2	-2.69044	6.12167	-15.3378	3.9019e-12	5.70991e-09	17.9557
RP11-768G7.2	-2.35949	6.10781	-14.9935	5.81429e-12	7.46988e-09	17.576
LIFR-AS1	-2.71319	6.43725	-14.9534	6.09384e-12	7.53359e-09	17.5312
RP3-525N10.2	-1.63443	6.12179	-13.3412	4.42376e-11	2.16308e-08	15.6238
HAND2-AS1	-3.2152	6.4783	-12.5616	1.23947e-10	4.52683e-08	14.6212
SUCLG2-AS1	-1.21105	8.42524	-12.4066	1.53041e-10	5.14232e-08	14.4152
TARID	-2.27072	8.50552	-11.9232	2.99504e-10	7.71913e-08	13.7574
LINC01314	-1.2121	7.10098	-11.7519	3.81925e-10	8.83822e-08	13.5186
LINC00314	-1.2976	6.20869	-11.6509	4.41343e-10	9.57539e-08	13.3763
RP11-380P13.1	-2.87437	6.75199	-11.6077	4.69635e-10	9.89434e-08	13.3152
LINC01578	-2.17843	10.7396	-11.2839	7.524e-10	1.32881e-07	12.8508
RP11-252P19.1	-1.82897	5.33226	-11.1237	9.53721e-10	1.5174e-07	12.6167
SPATA3-AS1	-1.68293	4.42109	-11.0733	1.02814e-09	1.59635e-07	12.5425
AC003090.1	-1.80143	8.65928	-10.818	1.51e-09	2.07853e-07	12.1623
LINC00470	-1.60184	4.23283	-10.6642	1.90968e-09	2.44865e-07	11.9297
CTD-2527I21.4	-1.16905	8.78885	-10.6552	1.93614e-09	2.45853e-07	11.9161
LINC01266	-1.29724	5.43301	-9.9862	5.54058e-09	4.886e-07	10.8718
TCL6	-1.59134	4.82983	-9.981	5.58711e-09	4.89519e-07	10.8635
LINC00710	-1.08911	5.05517	-9.88888	6.48287e-09	5.41109e-07	10.7154
RP11-142L1.1	-1.27757	4.23967	-9.76895	7.87898e-09	6.10221e-07	10.5211
RP11-753H16.3	-2.24742	7.01787	-9.64336	9.68151e-09	6.98277e-07	10.3158
RP11-532F6.3	-1.69168	5.91545	-9.59555	1.04763e-08	7.38812e-07	10.2371
RP11-279F6.1	-2.10554	8.48847	-9.53775	1.15289e-08	7.88517e-07	10.1415
ADAMTS9-AS2	-1.90734	8.04344	-9.42594	1.38904e-08	9.06799e-07	9.95554
RP11-243M5.1	-1.67465	6.62396	-9.24572	1.88151e-08	1.09686e-06	9.6524
RP11-243M5.2	-1.67465	6.62396	-9.24572	1.88151e-08	1.09686e-06	9.6524
LINC01474	-1.5042	5.79698	-9.17779	2.11164e-08	1.18054e-06	9.53706
RP11-402P6.9	-1.32113	12.4846	-9.1738	2.12605e-08	1.18556e-06	9.53026
CTD-2313F11.2	-1.3012	5.78815	-9.1273	2.30162e-08	1.25987e-06	9.45092
SATB2-AS1	-1.73461	7.47117	-8.89943	3.40831e-08	1.67532e-06	9.05811
LINC00632	-1.19747	8.99643	-8.85972	3.6521e-08	1.75306e-06	8.98894
RP11-779P15.2	-1.09273	3.96419	-8.7915	4.11411e-08	1.91725e-06	8.86966
SLC39A12-AS1	-1.04936	4.14134	-8.78311	4.175e-08	1.94286e-06	8.85494
RP1-59M18.2	-3.43474	9.8473	-8.62147	5.55037e-08	2.36919e-06	8.56965
RP11-379K17.4	-2.1054	12.8257	-8.60899	5.6746e-08	2.40567e-06	8.54746
CDKN2B-AS1	-2.00081	8.47133	-8.46659	7.31431e-08	2.87319e-06	8.29297
LINC00969	-1.04944	10.0847	-8.45994	7.40193e-08	2.892e-06	8.28103
AC007403.2	-1.35116	4.17177	-8.42226	7.91996e-08	3.02958e-06	8.21318
RP11-94M14.3	-1.50054	6.213	-8.40432	8.17957e-08	3.09874e-06	8.18083
EPB41L4A-AS1	-1.09663	9.20256	-8.18253	1.22309e-07	4.07303e-06	7.77709
LINC00159	-1.31215	5.61683	-8.13888	1.32488e-07	4.3167e-06	7.69682
AL035610.2	-1.05548	5.68715	-8.08464	1.46372e-07	4.64105e-06	7.59675
AC007182.6	-2.27873	7.61077	-8.03917	1.59176e-07	4.91728e-06	7.51253
LINC00303	-1.10749	9.79813	-8.01666	1.6594e-07	5.03832e-06	7.47074
RP1-283K11.3	-1.34345	5.54819	-8.00672	1.69022e-07	5.12004e-06	7.45225
LINC00891	-1.44845	8.46216	-7.96331	1.8319e-07	5.40675e-06	7.37139
RP11-279F6.2	-2.08546	6.97322	-7.92433	1.96962e-07	5.66998e-06	7.29857
RP5-1039K5.19	-1.5982	5.42402	-7.86561	2.19775e-07	6.11989e-06	7.18845
RP3-331H24.5	-1.01378	9.16503	-7.85499	2.24184e-07	6.20313e-06	7.16849
RP11-728F11.4	-1.73364	9.24837	-7.85177	2.25543e-07	6.23281e-06	7.16242
RP11-570H19.2	-1.90968	7.24708	-7.75623	2.69873e-07	7.05373e-06	6.98207
RP11-348F1.2	-1.49944	5.82007	-7.65704	3.25564e-07	8.07098e-06	6.79348
RP11-308N19.1	-1.03346	5.29239	-7.64405	3.33696e-07	8.20395e-06	6.76867
PGM5P2	-1.46536	8.25675	-7.64038	3.36029e-07	8.23093e-06	6.76167
RP11-654D12.2	-1.10981	8.19642	-7.5321	4.13119e-07	9.53394e-06	6.55398
RP11-400K9.4	-1.58373	6.8586	-7.52132	4.21741e-07	9.67477e-06	6.53321
RP11-400K9.3	-1.58373	6.8586	-7.52132	4.21741e-07	9.67477e-06	6.53321
RP1-124C6.1	-1.11612	6.6533	-7.50516	4.35015e-07	9.87816e-06	6.50205
RP11-148L24.1	-1.49286	7.49536	-7.47622	4.59872e-07	1.02724e-05	6.44616
B3GALT5-AS1	-1.66415	10.0509	-7.38553	5.47754e-07	1.16111e-05	6.27026
TP73-AS1	-1.01306	6.81446	-7.38368	5.4972e-07	1.1634e-05	6.26666
LINC00675	-1.19635	12.5424	-7.34984	5.86963e-07	1.2159e-05	6.20071
C14orf132	-1.20838	6.90317	-7.27564	6.78057e-07	1.34914e-05	6.05557
RP11-13K12.1	-2.14808	11.8469	-7.24924	7.13904e-07	1.39586e-05	6.00374
AC116609.1	-1.3331	10.2594	-7.2491	7.14098e-07	1.39586e-05	6.00347
FRMD6-AS1	-1.14683	5.41191	-7.24097	7.25532e-07	1.41231e-05	5.98748
MIR143HG	-1.04513	9.78211	-7.09372	9.68842e-07	1.73919e-05	5.69648
RP11-669M16.2	-1.21598	4.74882	-7.05199	1.05216e-06	1.84478e-05	5.61346
CCDC144NL-AS1	-1.24205	5.41164	-6.98468	1.20248e-06	2.03643e-05	5.47907
CADM3-AS1	-1.24691	4.68618	-6.98255	1.20759e-06	2.04244e-05	5.4748
AC006007.1	-1.23979	5.02793	-6.97425	1.22769e-06	2.0647e-05	5.45819
AL132709.1	-1.26952	10.7318	-6.921	1.36522e-06	2.23447e-05	5.35133
CYP1B1-AS1	-1.57213	5.85602	-6.87155	1.50717e-06	2.39401e-05	5.25177
CTC-558O2.2	-1.05421	10.205	-6.86939	1.51373e-06	2.40248e-05	5.2474
DNAJB8-AS1	-1.02126	4.6924	-6.81657	1.68307e-06	2.596e-05	5.14067
MBNL1-AS1	-1.04788	7.1637	-6.79995	1.74034e-06	2.65557e-05	5.107
AL928768.3	-1.69131	11.7545	-6.79717	1.75011e-06	2.66552e-05	5.10136
LINC00473	-1.83172	7.03659	-6.78996	1.77572e-06	2.69296e-05	5.08674
TRHDE-AS1	-1.44211	5.65088	-6.78596	1.79006e-06	2.70687e-05	5.07864
PGM5P3-AS1	-1.40406	6.89269	-6.72858	2.00998e-06	2.95472e-05	4.96202
PGM5P4-AS1	-1.40406	6.89269	-6.72858	2.00998e-06	2.95472e-05	4.96202
PGM5-AS1	-1.40406	6.89269	-6.72858	2.00998e-06	2.95472e-05	4.96202
HAGLR	-1.63608	11.3118	-6.68122	2.21247e-06	3.17489e-05	4.86541
RP11-343H19.2	-1.50323	13.4862	-6.66318	2.29501e-06	3.25977e-05	4.82855
HPYR1	-1.07336	10.2125	-6.63347	2.43798e-06	3.41255e-05	4.76773
RP11-688I9.4	-1.40998	6.09496	-6.62912	2.45968e-06	3.43484e-05	4.75881
PWRN1	-1.75714	6.82941	-6.5831	2.70173e-06	3.68715e-05	4.66435
RP11-358D17.2	-1.02101	8.19786	-6.55598	2.85575e-06	3.85326e-05	4.60855
ZNF667-AS1	-1.15573	9.20944	-6.47124	3.39814e-06	4.41072e-05	4.43355
AL035610.1	-1.15611	5.67042	-6.40231	3.91718e-06	4.90842e-05	4.29051
LINC01140	-1.12171	6.65166	-6.37059	4.18286e-06	5.16916e-05	4.22448
AC007403.3	-1.91905	5.90037	-6.34871	4.37686e-06	5.3398e-05	4.17886
RP11-554E23.2	-1.35052	10.3385	-6.33535	4.49986e-06	5.45422e-05	4.15098
RP11-620J15.3	-1.14119	5.57944	-6.28075	5.04088e-06	5.92977e-05	4.03675
RP5-1180D12.1	-1.02589	8.74466	-6.26145	5.24777e-06	6.11053e-05	3.99628
RP4-799D16.1	-1.72785	5.19698	-6.1796	6.22706e-06	6.97929e-05	3.82416
RP11-115C21.2	-1.02449	4.99781	-6.17816	6.24584e-06	6.99795e-05	3.82113
AC069277.2	-1.23207	4.81982	-6.17645	6.26831e-06	7.01832e-05	3.81752
LINC00955	-1.29799	4.47361	-6.05996	8.00887e-06	8.45156e-05	3.57106
AP000472.2	-2.08728	8.26868	-6.05018	8.17607e-06	8.58363e-05	3.55028
RP3-400B16.1	-1.63276	7.56778	-6.04834	8.20784e-06	8.60608e-05	3.54638
RP11-291B21.2	-1.63658	6.73278	-5.94997	1.01098e-05	0.000101178	3.33683
RP11-386M24.6	-1.0725	9.00171	-5.93584	1.0418e-05	0.000103677	3.30664
RP11-75L1.1	-1.17621	4.43129	-5.90746	1.10669e-05	0.000108861	3.2459
TINCR	-1.13752	4.84561	-5.86014	1.22421e-05	0.000117701	3.14446
PCAT18	-1.22667	6.26979	-5.78535	1.43675e-05	0.000132983	2.9836
RP11-394O4.5	-1.29009	10.4546	-5.67886	1.8067e-05	0.000159196	2.75343
RP11-342A1.1	-1.66644	6.32803	-5.66206	1.87341e-05	0.000163688	2.71702
AF064860.7	-1.21314	6.75173	-5.59313	2.17475e-05	0.000183721	2.56726
UG0898H09	-1.04777	4.75682	-5.56403	2.31649e-05	0.000193057	2.50387
RP11-566K19.6	-1.21234	4.87729	-5.54098	2.43545e-05	0.00020085	2.4536
LINC00871	-1.34347	5.73552	-5.47564	2.80778e-05	0.000225483	2.31084
LINC00702	-1.09549	5.56497	-5.37285	3.51541e-05	0.000268301	2.08539
RP11-693J15.5	-1.03163	7.01831	-5.37003	3.53722e-05	0.000269683	2.07919
RP11-693J15.4	-1.03163	7.01831	-5.37003	3.53722e-05	0.000269683	2.07919
AC074363.1	-1.41203	5.94468	-5.34925	3.70224e-05	0.000279508	2.03347
LINC01082	-1.75831	8.05184	-5.32317	3.92044e-05	0.00029197	1.97606
RP11-573G6.4	-1.3494	5.34031	-5.28211	4.29105e-05	0.000313582	1.88552
RP11-747D18.1	-1.65874	7.79728	-5.23598	4.75034e-05	0.000339757	1.78363
AC099754.1	-1.20498	5.17758	-5.18318	5.33799e-05	0.000371922	1.6668
MIR4697HG	-1.15523	5.40975	-5.09896	6.43329e-05	0.000431755	1.47994
RP4-565E6.1	-1.17133	6.42606	-5.01718	7.71637e-05	0.000497532	1.29798
AC073626.2	-1.34118	8.04153	-4.9818	8.34961e-05	0.000529892	1.2191
LINC01160	-1.2152	6.20364	-4.93812	9.20488e-05	0.000572168	1.12161
PWAR5	-1.07134	7.44253	-4.92529	9.47284e-05	0.000585602	1.09293
RP5-887A10.1	-1.10013	6.05353	-4.85099	0.00011187	0.000669462	0.926763
RP11-370B11.3	-1.17158	5.47034	-4.73514	0.000145122	0.000824336	0.667009
DPP10-AS1	-1.92321	6.92214	-4.71936	0.000150371	0.000847304	0.631574
XIST	-1.29343	8.77114	-4.68973	0.000160751	0.000892452	0.56501
RP3-400B16.4	-1.34486	6.90893	-4.57232	0.000209549	0.0011022	0.300875
AC007392.4	-1.25305	5.53655	-4.51957	0.000236114	0.00121149	0.182073
RP11-84C10.4	-1.37706	8.09957	-4.51448	0.000238856	0.00122287	0.170584
LINC01197	-1.03374	7.57394	-4.50358	0.000244823	0.00124905	0.14604
AC128709.4	-1.45059	10.9858	-4.38726	0.000318755	0.00154592	-0.116267
RP11-733D4.1	-1.40358	10.2611	-4.30047	0.000388274	0.00181265	-0.312092
LINC00971	-1.41759	10.6926	-4.27332	0.000413017	0.00190334	-0.373356
RP11-496N12.6	-1.19178	5.39492	-4.27095	0.00041525	0.00191148	-0.378704
C20orf166-AS1	-1.08142	3.63759	-4.2623	0.000423508	0.00194036	-0.398225
SLC22A18AS	-1.23922	6.57327	-4.24884	0.000436676	0.00198956	-0.428576
LINC00307	-1.18783	6.13269	-4.21591	0.000470685	0.00211481	-0.502888
CTD-2074D8.1	-1.09828	8.05658	-4.19533	0.000493275	0.00219612	-0.549315
AC096579.13	-1.04847	9.07162	-4.19461	0.000494082	0.00219927	-0.550935
TSIX	-1.21737	8.4628	-4.14914	0.000548025	0.00239018	-0.653503
RP11-701H24.4	-1.16871	10.4851	-4.04961	0.00068763	0.00288082	-0.877842
MIR1-1HG	-1.04253	4.29058	-4.01862	0.000737994	0.00304655	-0.947636
RP1-278O22.1	-1.26299	8.52556	-3.97363	0.00081777	0.00331243	-1.04891
RP11-588G21.2	-1.04592	7.54413	-3.96814	0.000828065	0.00334792	-1.06125
FENDRR	-1.17836	10.2848	-3.87682	0.00101983	0.00396309	-1.26647
RP11-15E1.5	-1.07713	6.15849	-3.85103	0.00108162	0.00415513	-1.32434
RP11-191L9.4	-1.35519	7.31421	-3.8054	0.00120022	0.0045144	-1.42663
RP11-107M16.2	-1.09446	6.12317	-3.80348	0.00120548	0.00453027	-1.43093
RP11-281O15.8	-1.24367	10.9886	-3.66849	0.00163944	0.00580801	-1.73257
RP1-35C21.1	-1.16951	5.1797	-3.53154	0.00223789	0.00748767	-2.03678
RP11-367G18.1	-1.18456	6.88132	-3.52878	0.00225197	0.00752556	-2.0429
GDNF-AS1	-1.16954	4.77623	-3.39528	0.00304665	0.00963896	-2.3372
MUC2	-1.25498	14.5476	-3.2927	0.0038393	0.0116805	-2.56151
MIR99AHG	-1.3097	6.3382	-3.27905	0.003959	0.011975	-2.59124
RP11-735G4.1	-1.04964	5.52103	-3.19748	0.00475404	0.0139122	-2.7681

## Sheet: GSE77509
GName	baseMean	log2FoldChange	lfcSE	stat	pvalue	qvalue
AC004538.3	382.814	-3.97846	0.293708	-13.5456	8.408e-42	1.15055e-37
AL161668.5	234.119	-4.01752	0.322331	-12.464	1.17395e-35	1.60631e-31
CTD-2258A20.5	18.8895	-2.64099	0.246386	-10.7189	8.29758e-27	1.13528e-22
RP11-701P16.4	624.992	-5.01055	0.481314	-10.4101	2.22878e-25	3.0492e-21
CTD-2337J16.1	95.1286	-2.50992	0.246572	-10.1792	2.45461e-24	3.3579e-20
AF131217.1	297.62	-2.68081	0.267013	-10.04	1.01662e-23	1.39064e-19
CTC-537E7.3	46.0709	-4.24396	0.426217	-9.95727	2.34408e-23	3.20623e-19
RP4-763G1.2	206.763	-3.83861	0.389494	-9.85537	6.4974e-23	8.8865e-19
CTB-167B5.2	818.975	-3.60077	0.36812	-9.78152	1.35162e-22	1.84848e-18
RP11-354K4.2	32.5047	-4.027	0.41439	-9.71789	2.52976e-22	3.45944e-18
RP11-445P17.8	57.7856	3.50851	0.364633	9.62201	6.45557e-22	8.82735e-18
FAM99A	400.596	-4.59995	0.479785	-9.58751	9.02351e-22	1.23378e-17
RP11-252E2.2	161.253	-3.88895	0.410278	-9.47882	2.57178e-21	3.51614e-17
AP000253.1	247.738	-2.62537	0.277703	-9.45387	3.26538e-21	4.4641e-17
RP11-474N8.5	21.813	-3.53358	0.373822	-9.45258	3.30572e-21	4.51892e-17
RP11-42O15.3	142.724	-2.69863	0.286954	-9.40437	5.23419e-21	7.15462e-17
AC016682.1	7.23561	-3.65935	0.390913	-9.36105	7.89519e-21	1.07911e-16
RP11-113I22.1	30.1323	-4.79627	0.512406	-9.36029	7.95159e-21	1.08674e-16
RP11-260M19.2	14.8814	-2.8193	0.302382	-9.32363	1.12428e-20	1.53644e-16
RP11-20B7.1	8.83998	-4.41412	0.477614	-9.24202	2.41896e-20	3.30551e-16
RP11-685F15.1	18.0106	-4.90433	0.531466	-9.22793	2.75907e-20	3.77e-16
RP11-556E13.1	54.5441	4.31848	0.469582	9.19643	3.70051e-20	5.05601e-16
CTC-505O3.2	790.05	-4.06191	0.443272	-9.16346	5.02584e-20	6.8663e-16
FAM99B	568.366	-3.58159	0.392542	-9.12411	7.23298e-20	9.88097e-16
RP11-261N11.8	49.8051	-3.96352	0.436427	-9.08174	1.06855e-19	1.45964e-15
AP006216.5	19.9471	-3.22488	0.355602	-9.0688	1.20336e-19	1.64366e-15
CCDC26	13.6267	-2.75156	0.306758	-8.96981	2.97024e-19	4.05676e-15
RP11-6J24.6	68.1914	-1.58006	0.176321	-8.96123	3.21081e-19	4.38501e-15
RP11-167P11.2	28.0745	-1.27559	0.142371	-8.95966	3.25679e-19	4.44747e-15
SRD5A2	3520.94	-3.65607	0.408931	-8.94055	3.8723e-19	5.28762e-15
RP11-72M17.1	32.6004	-1.98781	0.223291	-8.90233	5.46874e-19	7.46702e-15
RP11-205M3.3	33.9301	-3.73117	0.419507	-8.89417	5.88562e-19	8.03563e-15
MMP12	369.501	4.40295	0.497745	8.84578	9.08936e-19	1.24088e-14
RP11-93B14.4	7.80365	-4.17446	0.481791	-8.66446	4.5367e-18	6.19306e-14
RP11-138A9.1	832.638	-1.50916	0.175445	-8.60191	7.84009e-18	1.07017e-13
RP11-98D18.9	52.6627	2.00576	0.233556	8.58789	8.85794e-18	1.20902e-13
RP11-789C1.1	41.3447	-4.43927	0.516999	-8.5866	8.95792e-18	1.22258e-13
CTD-2314B22.3	694.455	3.23632	0.377642	8.56981	1.03659e-17	1.41464e-13
CTD-3193O13.1	40.2899	-2.64838	0.309955	-8.54441	1.2919e-17	1.76292e-13
LRCOL1	180.605	-3.64414	0.428632	-8.50179	1.86696e-17	2.54746e-13
CTD-2267D19.6	81.4541	3.03623	0.357957	8.48213	2.21113e-17	3.01686e-13
RP11-284F21.7	51.5129	3.42928	0.408529	8.39421	4.6904e-17	6.39912e-13
AP000525.9	394.737	3.52535	0.42047	8.38431	5.10231e-17	6.96057e-13
HTR2A-AS1	18.2492	-3.31099	0.395229	-8.37739	5.41137e-17	7.38165e-13
AC107072.2	13.2181	-1.71427	0.204748	-8.37261	5.63544e-17	7.68674e-13
AC004160.4	54.9551	-3.62621	0.435496	-8.32661	8.31887e-17	1.13461e-12
PWRN1	88.5407	-3.63499	0.437181	-8.31463	9.20428e-17	1.25528e-12
RP11-153K11.3	41.2017	-3.18008	0.382841	-8.30652	9.85469e-17	1.34388e-12
LLNLF-65H9.1	8.70404	-5.65642	0.681937	-8.29464	1.08915e-16	1.48517e-12
AC016745.3	29.2742	-2.37045	0.285786	-8.29448	1.0906e-16	1.48704e-12
RP5-881L22.4	425.515	-2.83261	0.341541	-8.29361	1.09863e-16	1.49787e-12
RP11-439C15.4	14.1764	-3.89382	0.469862	-8.28717	1.15972e-16	1.58104e-12
RP11-298H24.1	52.7957	-3.83145	0.467141	-8.20191	2.36602e-16	3.22536e-12
RP11-284F21.10	296.542	3.44908	0.421445	8.18394	2.747e-16	3.74444e-12
RP11-716H6.1	14.18	-2.9926	0.366031	-8.17579	2.93929e-16	4.00625e-12
LINC00511	152.692	2.9416	0.360151	8.16771	3.14306e-16	4.28368e-12
RP11-544L8__B.4	41.6362	-2.42909	0.297944	-8.15284	3.5547e-16	4.84434e-12
RP11-57H12.2	102.961	-1.5868	0.195748	-8.10637	5.21562e-16	7.10733e-12
DDX11-AS1	66.2074	1.90088	0.234571	8.10364	5.33399e-16	7.26809e-12
NPSR1-AS1	84.9353	4.26276	0.526859	8.09089	5.92324e-16	8.07042e-12
AC118754.4	6.54322	-2.92371	0.362968	-8.05502	7.94671e-16	1.08266e-11
CTB-175P5.4	63.2665	3.71697	0.464661	7.9993	1.25129e-15	1.70463e-11
SNHG1	1455.5	1.39622	0.174751	7.98975	1.35212e-15	1.84185e-11
RP4-710M16.2	295.713	-2.61548	0.328327	-7.96608	1.63787e-15	2.23094e-11
DAPK1-IT1	69.5803	-1.46765	0.184502	-7.95463	1.79662e-15	2.447e-11
RP11-932O9.10	54.0748	2.07777	0.261799	7.93651	2.07954e-15	2.83213e-11
RP11-108O10.2	298.377	-2.12589	0.268584	-7.9152	2.46861e-15	3.36175e-11
AP000439.1	22.9907	-2.94544	0.372197	-7.91366	2.49921e-15	3.40318e-11
RP11-553L6.5	1807.5	-1.0976	0.138738	-7.91131	2.54685e-15	3.46779e-11
RP11-107D24.2	8.87324	-3.36427	0.425413	-7.90823	2.61067e-15	3.55443e-11
RP5-894D12.3	16.7068	-2.21659	0.280984	-7.88868	3.054e-15	4.15771e-11
LINC00152	869.641	1.71887	0.218664	7.86075	3.81849e-15	5.19811e-11
RP11-295G20.2	288.081	2.28268	0.290543	7.85659	3.94741e-15	5.37321e-11
CTD-2044J15.2	1947.58	-1.7788	0.226678	-7.84724	4.25309e-15	5.78888e-11
MAFG-AS1	65.565	2.47795	0.315845	7.84545	4.31407e-15	5.87145e-11
RP5-1120P11.1	28.0062	2.63948	0.336669	7.83998	4.50629e-15	6.1326e-11
RP11-659E9.2	16.8309	-3.04552	0.391604	-7.77705	7.42358e-15	1.0102e-10
HOXD-AS1	132.111	3.72485	0.47916	7.77372	7.62164e-15	1.03708e-10
HAO2-IT1	21.5769	-3.81178	0.490577	-7.77	7.84857e-15	1.06788e-10
RP5-881L22.6	66.8459	-2.63488	0.34092	-7.72875	1.08611e-14	1.47765e-10
CTC-537E7.2	28.539	-3.42213	0.44298	-7.72524	1.11641e-14	1.51876e-10
RP11-108L7.15	24.856	2.50759	0.325218	7.71049	1.25333e-14	1.70491e-10
UHRF1	1359.94	2.67813	0.347353	7.7101	1.25715e-14	1.70998e-10
GAS5	4843.69	1.41937	0.184111	7.70927	1.26536e-14	1.72101e-10
AC092071.1	83.9014	-4.02686	0.52271	-7.70382	1.3206e-14	1.79602e-10
LL22NC03-N14H11.1	100.978	3.02115	0.392617	7.69492	1.41581e-14	1.92536e-10
RP11-1260E13.4	66.7462	-2.49946	0.324899	-7.69303	1.43685e-14	1.95384e-10
RP11-789C1.2	8.37438	-5.06299	0.661141	-7.65795	1.88922e-14	2.56877e-10
AC003988.1	6.32853	-3.70318	0.485088	-7.63404	2.27517e-14	3.09332e-10
RP11-580I1.2	15.0249	-3.5565	0.466763	-7.6195	2.54653e-14	3.462e-10
AC067959.1	12.0975	-2.78056	0.364944	-7.61912	2.55405e-14	3.47198e-10
RP11-429B14.1	5.15872	4.36739	0.573542	7.61477	2.64154e-14	3.59064e-10
LINC00238	52.4833	-3.58894	0.471937	-7.60469	2.8558e-14	3.88161e-10
RP5-1013A22.2	21.6151	-3.28728	0.43348	-7.58347	3.36438e-14	4.57253e-10
RP11-327J17.2	78.8098	-2.8205	0.372521	-7.57139	3.69249e-14	5.01809e-10
AP001257.1	10.8559	-2.05306	0.271562	-7.56018	4.02502e-14	5.4696e-10
CTD-2555O16.3	15.2605	-2.47252	0.32705	-7.56007	4.02849e-14	5.47391e-10
RP3-508I15.20	36.9328	-1.33555	0.176985	-7.54614	4.48364e-14	6.09192e-10
RP11-320P7.2	16.2661	-2.44156	0.323557	-7.54601	4.48785e-14	6.0972e-10
LINC00987	350.015	-1.89287	0.251398	-7.52937	5.09851e-14	6.92633e-10
AL589743.1	811.554	2.84202	0.378129	7.516	5.64758e-14	7.67167e-10
CTC-505O3.3	20.7841	-1.83158	0.244359	-7.49545	6.60713e-14	8.97447e-10
RP11-820L6.1	150.665	-2.49932	0.333743	-7.48875	6.95304e-14	9.44362e-10
RP11-390B4.5	63.893	1.77581	0.237265	7.48452	7.18089e-14	9.75236e-10
RP11-405O10.2	165.083	-0.756559	0.101334	-7.46601	8.2663e-14	1.12256e-09
AC007405.6	94.4955	1.89724	0.255137	7.43617	1.03646e-13	1.40741e-09
RP3-462E2.3	200.153	-2.02806	0.272824	-7.43358	1.057e-13	1.4352e-09
SNHG6	1894.9	1.39695	0.188	7.43057	1.08132e-13	1.4681e-09
RP11-214O1.3	155.237	-2.18193	0.294356	-7.41254	1.23903e-13	1.6821e-09
FAM95B1	104.389	-2.27439	0.307617	-7.39359	1.42913e-13	1.94004e-09
CTD-2619J13.23	63.8288	-2.10698	0.285389	-7.38284	1.54944e-13	2.10321e-09
CTD-3098H1.2	122.191	-3.269	0.443223	-7.37552	1.63707e-13	2.222e-09
AC092155.4	25.9207	-3.82899	0.520162	-7.36115	1.82328e-13	2.47456e-09
RP11-118B22.4	13.3561	-2.38178	0.323896	-7.35352	1.93056e-13	2.61996e-09
DSCAM-IT1	3.79098	-4.18112	0.569233	-7.34517	2.05493e-13	2.78854e-09
AC016768.1	117.027	-2.03179	0.276825	-7.33961	2.14222e-13	2.90677e-09
RP11-222K16.2	19.2865	-2.25912	0.308006	-7.33467	2.22261e-13	3.01564e-09
CTC-462L7.1	398.752	1.51921	0.207733	7.31329	2.60675e-13	3.53658e-09
RP11-830F9.5	62.2724	-3.63538	0.497107	-7.31308	2.61079e-13	3.5418e-09
AC012146.7	124.169	1.6647	0.227858	7.30587	2.75487e-13	3.73698e-09
AP000439.5	5.36547	-3.31613	0.454228	-7.30057	2.86548e-13	3.88673e-09
RP11-383J24.1	15.389	4.17357	0.574718	7.26194	3.81579e-13	5.17535e-09
RP11-385J1.2	130.334	3.00477	0.414232	7.25384	4.05129e-13	5.49436e-09
LINC00846	13.8798	-2.641	0.365803	-7.21972	5.20935e-13	7.06441e-09
RP11-19C24.1	18.818	4.18377	0.582163	7.18659	6.64285e-13	9.00771e-09
AP000473.8	43.9164	-2.27455	0.317155	-7.17174	7.40522e-13	1.00407e-08
RP11-286H15.1	25.7657	-2.47254	0.344901	-7.16883	7.56389e-13	1.02551e-08
FBXL19-AS1	374.896	1.98352	0.277131	7.15731	8.22728e-13	1.11537e-08
PKD1L3	161.368	-2.17142	0.303837	-7.14666	8.89137e-13	1.20531e-08
RP11-396C23.2	32.9075	2.66414	0.372862	7.14513	8.99133e-13	1.21877e-08
RP11-465N4.4	287.198	2.05001	0.287501	7.13044	1.0005e-12	1.35608e-08
RP11-875O11.3	33.9952	2.40373	0.337254	7.12734	1.02324e-12	1.38679e-08
RP11-480C16.1	68.7187	-1.87923	0.263683	-7.12687	1.02674e-12	1.39143e-08
HHIP-AS1	56.79	-2.30105	0.323211	-7.11935	1.08439e-12	1.46946e-08
RP11-981G7.6	161.978	-1.68891	0.23761	-7.10792	1.17808e-12	1.5963e-08
RP11-328K4.1	795.135	-2.50503	0.352835	-7.09972	1.25007e-12	1.69372e-08
RP11-309N17.4	20.7061	-2.03406	0.286717	-7.09431	1.30002e-12	1.76127e-08
LINC00844	941.192	-3.8219	0.542049	-7.05083	1.7785e-12	2.40933e-08
AC145343.2	21.4887	2.3105	0.328367	7.03634	1.97357e-12	2.6734e-08
RP11-130L8.2	154.752	-2.07812	0.295437	-7.03404	2.00631e-12	2.71754e-08
RP11-368I23.2	24.4611	3.4263	0.489035	7.00625	2.44785e-12	3.31537e-08
AP001046.5	62.6327	-2.0335	0.29044	-7.00146	2.53315e-12	3.43064e-08
RP11-441F2.2	28.8841	-2.70426	0.386532	-6.99623	2.62948e-12	3.56084e-08
RP11-547D24.1	8.49278	3.06072	0.437922	6.98919	2.76487e-12	3.74392e-08
RP11-535A5.1	12.212	-2.66856	0.381982	-6.98608	2.82682e-12	3.82752e-08
RP11-120D5.1	57.6609	1.34148	0.192052	6.98494	2.84969e-12	3.85819e-08
CRNDE	245.696	2.64741	0.379701	6.97237	3.11653e-12	4.21916e-08
RP11-466P24.6	11.8418	3.45648	0.495876	6.97044	3.15959e-12	4.27714e-08
RP11-119K6.6	150.909	2.61398	0.376918	6.93514	4.05812e-12	5.49307e-08
HS1BP3-IT1	205.112	-2.02887	0.293107	-6.92194	4.4549e-12	6.02971e-08
RP11-235E17.3	23.6961	-1.24934	0.18051	-6.92116	4.47957e-12	6.06265e-08
LL22NC03-N64E9.1	91.0329	2.97676	0.430573	6.91348	4.72894e-12	6.39968e-08
RP11-528A4.2	57.6357	3.14317	0.45497	6.90852	4.89725e-12	6.62696e-08
RP11-196G18.24	133.358	1.32429	0.192353	6.88469	5.79133e-12	7.83625e-08
AC066593.1	5.3726	-3.88057	0.565046	-6.8677	6.52435e-12	8.82745e-08
RP13-650J16.1	145.462	-2.40306	0.350921	-6.84785	7.4967e-12	1.01423e-07
RP11-170N16.3	62.9036	-1.58361	0.231723	-6.83406	8.25436e-12	1.11665e-07
RP11-242J7.1	96.601	3.19457	0.470883	6.78423	1.16711e-11	1.57875e-07
RP11-250B2.6	202.336	-1.5724	0.233312	-6.73948	1.58957e-11	2.15005e-07
AC002064.5	8.10411	-1.6888	0.251173	-6.72363	1.77248e-11	2.39728e-07
AC138430.4	80.3797	-2.34096	0.348587	-6.71556	1.87341e-11	2.5336e-07
RP11-1094M14.11	305.882	1.09101	0.16282	6.70071	2.07409e-11	2.80479e-07
DBH-AS1	1000.16	-1.83828	0.274446	-6.69814	2.1109e-11	2.85436e-07
AP005530.2	4.82228	-2.84614	0.424976	-6.69716	2.12503e-11	2.87326e-07
RP6-65G23.3	31.4547	2.08662	0.311651	6.69538	2.15111e-11	2.90829e-07
RP11-498P14.5	47.8479	1.91402	0.285916	6.69436	2.16612e-11	2.92837e-07
LUCAT1	627.925	3.50536	0.524466	6.68367	2.33037e-11	3.1502e-07
RP11-191G24.1	51.6296	-1.67054	0.250399	-6.6715	2.53206e-11	3.42259e-07
RP11-981G7.1	235.597	-1.44223	0.21667	-6.65635	2.80713e-11	3.79411e-07
RP11-368I23.4	3.92037	4.53331	0.682797	6.63931	3.15145e-11	4.25918e-07
RP11-152P17.2	444.95	2.82527	0.425755	6.63591	3.22499e-11	4.35826e-07
RP11-128M1.1	26.7012	2.00744	0.302644	6.63302	3.28898e-11	4.4444e-07
U91328.19	467.657	1.12403	0.169581	6.62826	3.39673e-11	4.58966e-07
RP11-439C15.5	12.0426	-3.09847	0.467511	-6.62759	3.41208e-11	4.61006e-07
RP5-1103B4.3	108.417	-2.19118	0.331031	-6.61927	3.60974e-11	4.87676e-07
CTC-297N7.5	393.595	-1.69833	0.256655	-6.61716	3.66159e-11	4.94644e-07
RP11-337C18.9	548.665	1.53694	0.232657	6.60603	3.94758e-11	5.33238e-07
SFTA1P	7.00076	4.34631	0.658237	6.60295	4.03042e-11	5.44389e-07
RP4-694A7.4	6.14999	3.15919	0.478579	6.60118	4.07894e-11	5.50902e-07
RP11-141M3.5	144.697	-2.8348	0.42956	-6.59931	4.13067e-11	5.57847e-07
RP11-613M10.6	89.4241	-1.52849	0.231851	-6.59255	4.32338e-11	5.83829e-07
RP11-332H14.2	244.993	1.04747	0.159047	6.58589	4.52183e-11	6.10583e-07
RP11-235E17.4	105.038	-1.15536	0.175666	-6.57698	4.80084e-11	6.48209e-07
CTD-2536I1.1	127.68	-1.78744	0.272038	-6.57055	5.01301e-11	6.76806e-07
RP11-394B2.6	22.4988	-2.42578	0.369509	-6.56488	5.20759e-11	7.03025e-07
RP11-326F20.5	89.5716	-1.50935	0.229965	-6.5634	5.25957e-11	7.09989e-07
RP5-1074L1.4	1048.12	1.13758	0.173519	6.55591	5.53026e-11	7.46474e-07
RP11-506M12.1	41.0098	1.26394	0.192854	6.55389	5.60559e-11	7.56587e-07
RP11-435O5.2	92.4878	1.78913	0.2733	6.54641	5.89375e-11	7.95421e-07
RP11-742B18.1	25.6552	3.31887	0.507378	6.54121	6.10239e-11	8.23517e-07
RP11-375I20.6	33.7438	-2.44297	0.373872	-6.53424	6.39344e-11	8.6273e-07
ST6GAL2-IT1	8.93262	-2.65247	0.406294	-6.52846	6.64504e-11	8.96616e-07
RAB11B-AS1	518.407	-1.62712	0.249261	-6.52779	6.67469e-11	9.00549e-07
RP11-254F19.2	26.2802	-2.92679	0.448408	-6.52706	6.70731e-11	9.04883e-07
RP11-398C13.6	60.2381	1.21071	0.185539	6.52538	6.78311e-11	9.15042e-07
LINC00402	77.7605	-2.67121	0.410857	-6.50155	7.94953e-11	1.07231e-06
RP11-284F21.9	84.2051	3.09723	0.477729	6.48324	8.97742e-11	1.21087e-06
RP11-286B14.2	10.6108	4.12113	0.638031	6.45915	1.05296e-10	1.42012e-06
UBA6-AS1	744.874	-0.556324	0.0867212	-6.41509	1.40743e-10	1.89806e-06
LRRC3-AS1	10.7287	-2.59364	0.404524	-6.41158	1.44017e-10	1.94208e-06
RP11-96D1.9	139.06	-1.05396	0.164687	-6.39977	1.55616e-10	2.09832e-06
RP11-275F13.1	13.2932	3.27101	0.51176	6.39169	1.64058e-10	2.21199e-06
RP11-348J24.2	23.5709	2.33933	0.366054	6.39067	1.65162e-10	2.22671e-06
HAND2-AS1	405.492	-2.72854	0.427497	-6.38259	1.74123e-10	2.34735e-06
SNHG7	1220.93	1.15192	0.180662	6.37611	1.8164e-10	2.44851e-06
RP11-406H4.1	9.04691	-2.74007	0.43099	-6.35761	2.04919e-10	2.76211e-06
RP11-228B15.4	383.5	-1.47106	0.231615	-6.35131	2.13485e-10	2.87735e-06
RP11-637O11.2	9.26326	3.10668	0.489363	6.34841	2.17549e-10	2.93191e-06
TMCC1-AS1	205.949	1.465	0.230918	6.34423	2.23547e-10	3.01252e-06
TSPAN9-IT1	17.8012	-1.53057	0.24148	-6.33828	2.3235e-10	3.13092e-06
RP11-336K24.12	55.4038	1.59144	0.251611	6.325	2.5324e-10	3.41215e-06
RP1-228H13.5	170.517	1.26488	0.200008	6.32414	2.54641e-10	3.43078e-06
RP11-196G18.23	142.027	1.28514	0.203907	6.30256	2.9277e-10	3.94419e-06
RP11-485G4.2	1044.95	0.786456	0.124836	6.29992	2.97808e-10	4.01177e-06
AC011526.1	198.766	-1.20269	0.190936	-6.29894	2.99695e-10	4.0369e-06
RP11-434I12.3	18.0447	3.09578	0.491654	6.29666	3.04127e-10	4.09629e-06
AC078942.1	10.6481	-2.87123	0.456262	-6.29296	3.11473e-10	4.19492e-06
RP11-580I1.1	2.92407	-3.84917	0.611667	-6.29292	3.11543e-10	4.19556e-06
AC009404.2	212.992	-1.04353	0.165963	-6.28773	3.22149e-10	4.33805e-06
AC124789.1	23.8296	-2.20673	0.350959	-6.28772	3.22163e-10	4.33805e-06
RP11-383B4.4	90.6617	-1.36101	0.216963	-6.27299	3.54186e-10	4.76876e-06
RP11-196G18.22	888.908	1.00278	0.160368	6.25301	4.02621e-10	5.42049e-06
FAM74A6	7.03783	-2.78372	0.445437	-6.24941	4.11994e-10	5.54626e-06
RP11-1080G15.1	55.2206	-1.45446	0.233029	-6.24153	4.33321e-10	5.83293e-06
RP11-250B2.3	120.664	-1.58589	0.254418	-6.23341	4.56384e-10	6.14293e-06
RP11-250B2.5	179.226	-1.76773	0.283823	-6.22829	4.71549e-10	6.34658e-06
GNG12-AS1	110.808	-1.80056	0.28913	-6.2275	4.73943e-10	6.37833e-06
RP11-519C12.1	73.4714	-1.12496	0.180765	-6.22333	4.86697e-10	6.54948e-06
DHRS4-AS1	1254.47	-1.25939	0.202896	-6.20705	5.39876e-10	7.26457e-06
RP1-81D8.3	27.74	-2.6168	0.421602	-6.20681	5.40723e-10	7.27542e-06
KCND3-IT1	12.5825	-2.69157	0.434176	-6.19926	5.67296e-10	7.6324e-06
LINC00355	97.38	3.49539	0.564379	6.19335	5.88998e-10	7.92379e-06
RP11-356M20.3	47.909	-1.46875	0.237373	-6.18751	6.11226e-10	8.22221e-06
FENDRR	112.401	-2.68111	0.433695	-6.18201	6.32918e-10	8.51337e-06
RP11-112H10.4	80.2627	-1.21027	0.195854	-6.17947	6.43157e-10	8.65046e-06
RP11-25H12.1	48.0808	3.7919	0.614346	6.17227	6.73183e-10	9.05363e-06
RP4-601P9.2	42.5671	-2.36849	0.384169	-6.16523	7.03789e-10	9.46456e-06
AC012370.2	38.7825	-1.0463	0.169738	-6.16419	7.0847e-10	9.52679e-06
SMAD9-AS1	10.4666	-1.73888	0.282147	-6.16302	7.13692e-10	9.59631e-06
RP11-84C13.2	62.6374	-1.75077	0.28416	-6.16121	7.21921e-10	9.70623e-06
CTD-2529O21.1	27.3484	1.60738	0.261352	6.15022	7.73735e-10	1.04021e-05
AC008592.8	20.4064	-2.86077	0.465594	-6.14433	8.02992e-10	1.07946e-05
RP11-295M3.2	49.1987	-1.09058	0.177649	-6.13895	8.30694e-10	1.11662e-05
RP11-981G7.2	57.9672	-1.31835	0.215023	-6.13122	8.72091e-10	1.17218e-05
RP5-836J3.1	29.7827	-3.10292	0.506938	-6.12091	9.30425e-10	1.25049e-05
RP11-115C10.1	159.884	-3.46891	0.566818	-6.11997	9.35903e-10	1.25776e-05
RP11-346D6.6	7.16187	3.43426	0.562624	6.104	1.03444e-09	1.39009e-05
RP11-471M2.3	180.412	3.35084	0.549034	6.10316	1.03994e-09	1.39736e-05
DLG5-AS1	25.4612	1.62359	0.266112	6.10117	1.05295e-09	1.41474e-05
RP11-513G11.3	208.582	-2.34912	0.385905	-6.08732	1.14818e-09	1.54258e-05
RP11-38M8.1	59.3818	1.91541	0.315379	6.07336	1.25259e-09	1.68273e-05
RP11-432J22.2	38.4258	1.17465	0.193449	6.07216	1.26199e-09	1.69523e-05
RP11-355O1.11	74.6538	1.13201	0.186446	6.0715	1.26717e-09	1.70207e-05
RP11-485G7.5	6.64615	2.83345	0.466926	6.06831	1.29262e-09	1.73612e-05
MIR4435-1HG	1322.68	1.43562	0.236624	6.06709	1.30249e-09	1.74925e-05
CYP17A1-AS1	17.1313	-1.5767	0.259981	-6.06469	1.32212e-09	1.77547e-05
RP11-4O3.1	2.40633	-4.17739	0.689205	-6.06118	1.3513e-09	1.81452e-05
RP11-286B14.1	29.3359	3.79459	0.627	6.05198	1.43075e-09	1.92107e-05
RP11-152N13.5	53.1492	1.31621	0.217521	6.05095	1.43995e-09	1.93328e-05
ANKRD44-IT1	131.924	-1.29097	0.213454	-6.048	1.46656e-09	1.96885e-05
RP11-328N19.1	28.0056	3.53997	0.585581	6.04521	1.49212e-09	2.00302e-05
AC026806.2	63.6255	-1.7193	0.28441	-6.04517	1.49255e-09	2.00345e-05
AC093673.5	167.32	1.33486	0.221013	6.03973	1.54371e-09	2.07196e-05
RP11-54O7.3	208.865	-2.70701	0.448461	-6.03623	1.57761e-09	2.11731e-05
PWRN3	14.4829	-3.56318	0.591442	-6.02456	1.69575e-09	2.2757e-05
RP11-38H17.1	3.57423	-3.42102	0.56857	-6.01688	1.77808e-09	2.386e-05
AC004158.2	65.044	1.6381	0.272252	6.01684	1.77855e-09	2.38646e-05
RP11-598F7.3	34.5503	-2.24439	0.37317	-6.01439	1.8056e-09	2.42257e-05
RP11-529H2.2	13.6591	-1.26599	0.210616	-6.01091	1.84487e-09	2.47508e-05
RP11-474I16.8	9.57275	-1.89916	0.316154	-6.00706	1.88921e-09	2.53438e-05
TMPO-AS1	274.313	1.36739	0.228006	5.99716	2.00802e-09	2.69355e-05
RP11-266A24.1	14.1227	-1.64622	0.274656	-5.99375	2.05061e-09	2.75049e-05
RP11-150O12.3	170.206	3.17179	0.529434	5.9909	2.08684e-09	2.79887e-05
RP11-44N12.5	5.31122	3.98689	0.665591	5.99	2.09838e-09	2.81414e-05
RP4-601P9.1	3.31648	-3.11666	0.520401	-5.98896	2.11192e-09	2.83209e-05
LINC00977	7.6949	-2.8623	0.480159	-5.96115	2.50468e-09	3.35853e-05
RP11-2E17.1	1304.42	-1.61436	0.270843	-5.96052	2.51438e-09	3.37128e-05
LINC00568	19.7163	1.64991	0.277007	5.95621	2.58161e-09	3.46116e-05
RP11-289F5.1	13.7879	-3.40886	0.573176	-5.94732	2.72575e-09	3.65415e-05
RP5-943J3.2	29.3224	1.89355	0.318871	5.93829	2.88013e-09	3.86081e-05
LINC00659	98.5589	-2.98712	0.50345	-5.9333	2.96913e-09	3.97982e-05
RP11-307C12.11	55.1992	1.56275	0.263903	5.92168	3.1867e-09	4.27114e-05
AC092535.3	14.8623	-2.30767	0.389953	-5.91783	3.26222e-09	4.37202e-05
RP11-119D9.1	762.52	-2.54337	0.430678	-5.9055	3.51574e-09	4.71144e-05
TRPC7-AS1	7.85028	3.83832	0.65037	5.90174	3.59682e-09	4.81974e-05
RP13-143G15.4	149.383	2.81575	0.477322	5.89906	3.65571e-09	4.89829e-05
RP11-963H4.3	15.9637	-2.48928	0.422588	-5.89055	3.8492e-09	5.15715e-05
AC009236.2	5.32205	3.51354	0.596509	5.89017	3.85798e-09	5.16853e-05
AC107622.1	11.3503	-2.23776	0.380076	-5.88767	3.91676e-09	5.24689e-05
RP11-339B21.11	43.8771	1.38319	0.235309	5.87818	4.14799e-09	5.55624e-05
RP1-140K8.5	569.451	2.49942	0.426171	5.86482	4.49632e-09	6.02237e-05
RP11-452F19.3	280.735	1.09809	0.187241	5.86456	4.50332e-09	6.0313e-05
RP13-635I23.3	15.5965	-1.65705	0.282657	-5.86239	4.56241e-09	6.10998e-05
RP11-642D21.1	40.6593	-2.18415	0.372911	-5.85701	4.71265e-09	6.31071e-05
RP5-1180C10.2	500.218	1.15632	0.197516	5.85427	4.79099e-09	6.41513e-05
CTC-338M12.4	98.6268	1.16612	0.199252	5.85247	4.84313e-09	6.48446e-05
RP11-46A10.4	94.0122	1.4514	0.248052	5.8512	4.88052e-09	6.53404e-05
AC009784.3	8.57764	-2.14884	0.36741	-5.84863	4.95644e-09	6.63519e-05
DIO3OS	147.221	-2.77243	0.474182	-5.84677	5.01215e-09	6.70927e-05
RNF144A-AS1	50.4329	2.43912	0.417627	5.84041	5.20718e-09	6.96981e-05
AC083843.2	28.8857	-1.52088	0.260558	-5.83699	5.31513e-09	7.11377e-05
DYNLL1-AS1	356.892	0.799402	0.137053	5.8328	5.4506e-09	7.29454e-05
RP11-475O23.2	19.7259	-2.51436	0.431336	-5.82925	5.56784e-09	7.45088e-05
RP1-178F10.3	867.025	0.633124	0.108664	5.82645	5.66188e-09	7.57616e-05
AC097500.2	76.8599	-0.998774	0.171773	-5.81449	6.08178e-09	8.13742e-05
RP11-426C22.5	59.3663	-1.48307	0.255435	-5.80604	6.39696e-09	8.55849e-05
RP4-773A18.4	22.0086	2.32347	0.400351	5.80359	6.49113e-09	8.68384e-05
RP4-535B20.4	42.6482	-1.40154	0.24174	-5.79771	6.72286e-09	8.99316e-05
ADAMTS9-AS2	290.345	-1.81087	0.312873	-5.78787	7.12847e-09	9.53504e-05
RP11-320N7.2	12.2048	-2.95989	0.511793	-5.78337	7.32185e-09	9.79298e-05
CTB-180A7.3	3.99917	-2.56105	0.443366	-5.77638	7.63269e-09	0.00010208
LINC00959	53.1825	-1.29837	0.224821	-5.77513	7.68933e-09	0.000102829
RP11-973F15.2	14.3685	3.26329	0.565492	5.77071	7.89364e-09	0.000105554
RP11-383J24.6	664.311	1.1079	0.192052	5.76874	7.98677e-09	0.000106791
LINC00338	862.421	1.08722	0.188473	5.76861	7.99284e-09	0.000106864
RP11-1D12.1	47.2614	-1.40563	0.243744	-5.76682	8.07828e-09	0.000107999
ZNF761	1553.09	1.01436	0.175989	5.76375	8.22647e-09	0.000109972
FLVCR1-AS1	212.332	1.84549	0.320519	5.7578	8.52152e-09	0.000113907
RP11-96D1.10	402.135	-1.61	0.279977	-5.75049	8.8983e-09	0.000118935
RP11-296A18.3	9.3972	-1.80197	0.313641	-5.74533	9.17398e-09	0.00012261
RP11-545E17.3	84.717	1.10042	0.191812	5.73694	9.64026e-09	0.000128832
RP11-98G7.1	43.8015	2.02984	0.353849	5.73645	9.66805e-09	0.000129194
AC104809.2	166.327	-3.37553	0.588578	-5.73506	9.74764e-09	0.000130248
RP11-761I4.3	138.612	-1.35999	0.237205	-5.73339	9.84456e-09	0.000131533
AC144449.1	254.075	-1.45892	0.256115	-5.69633	1.22416e-08	0.000163548
ZMIZ1-AS1	87.7728	1.70186	0.298811	5.69544	1.23051e-08	0.000164384
RP11-689P11.2	49.2184	-1.35028	0.237111	-5.69474	1.23563e-08	0.000165056
RP11-116D2.1	3514.14	-1.47689	0.259408	-5.6933	1.24608e-08	0.000166439
SAA2-SAA4	1511.9	-2.92961	0.514715	-5.69171	1.25772e-08	0.000167981
RP1-86C11.7	23.0348	2.14505	0.377049	5.68905	1.27747e-08	0.000170606
RP11-267N12.3	282.696	1.25061	0.22059	5.66939	1.43309e-08	0.000191375
RP11-815J21.1	95.2019	-1.0031	0.176946	-5.66895	1.43673e-08	0.000191846
RP4-802A10.1	165.806	-0.924344	0.163097	-5.66746	1.44931e-08	0.000193511
CDKN2B-AS1	193.871	2.14418	0.378473	5.66535	1.46723e-08	0.00019589
RP11-302L19.3	19.3672	-1.75959	0.310799	-5.6615	1.50053e-08	0.000200321
FGF14-AS2	124.473	-1.58526	0.280195	-5.65772	1.53396e-08	0.000204768
RP11-752G15.6	157.881	1.18501	0.209615	5.65326	1.5743e-08	0.000210138
RP11-620J15.3	116.681	1.2401	0.219462	5.65062	1.5987e-08	0.000213378
AC105053.3	9.10541	-2.23992	0.396793	-5.64508	1.65108e-08	0.000220354
RP11-466L17.1	24.0249	-2.82404	0.500345	-5.64419	1.65965e-08	0.00022148
RP5-858B6.3	8.47207	1.86959	0.331302	5.64315	1.66963e-08	0.000222795
RP11-434C1.1	72.4901	-1.83766	0.326136	-5.63464	1.7542e-08	0.000234063
RP11-182I10.3	138.515	-1.42671	0.253655	-5.62461	1.85923e-08	0.000248059
LINC00669	57.0402	2.99959	0.533441	5.62309	1.8757e-08	0.000250237
ERVK3-1	2393.21	0.482515	0.0858437	5.62086	1.90009e-08	0.000253472
RP11-571L19.8	86.316	-1.12751	0.200847	-5.61378	1.97958e-08	0.000264056
RP5-1158E12.3	32.3236	2.08139	0.370782	5.61352	1.98252e-08	0.000264428
RP11-365O16.3	38.5263	-2.15909	0.384692	-5.61252	1.99396e-08	0.000265935
RP11-626H12.1	40.188	-1.90785	0.340229	-5.60755	2.05216e-08	0.000273676
BMS1P20	519.457	0.757257	0.135065	5.60659	2.0635e-08	0.000275168
RP5-1195D24.1	8.9782	-2.25254	0.401788	-5.60628	2.06727e-08	0.000275649
AP006285.7	21.7921	-3.00887	0.536732	-5.6059	2.07171e-08	0.000276222
RP11-172E9.2	23.5404	-2.39884	0.428265	-5.60128	2.12769e-08	0.000283663
AC009336.24	5.20805	3.0126	0.537853	5.60117	2.12915e-08	0.000283836
RP11-622A1.2	1965.88	-2.34345	0.418492	-5.59975	2.14657e-08	0.000286138
AC099668.5	34.0699	-1.44423	0.258828	-5.57989	2.40672e-08	0.000320792
CTD-2651B20.6	16.0291	-2.28079	0.408805	-5.57917	2.41674e-08	0.000322103
RP5-888M10.2	34.0307	-1.4991	0.268708	-5.57891	2.42031e-08	0.000322554
RP11-489O18.1	72.0442	-1.50173	0.26932	-5.576	2.46113e-08	0.00032797
KB-1460A1.1	17.0311	2.51667	0.451345	5.57592	2.46218e-08	0.000328086
RP13-270P17.3	267.316	-1.0494	0.188304	-5.57292	2.50505e-08	0.000333773
AC098820.3	42.8371	1.60519	0.288202	5.56967	2.55216e-08	0.000340025
TPTEP1	41.8502	-1.75829	0.315883	-5.56627	2.60244e-08	0.000346697
RP13-192B19.2	118.558	1.97967	0.355682	5.56584	2.60888e-08	0.000347529
CYP4F59P	5.24252	-1.69147	0.304005	-5.56394	2.63748e-08	0.000351313
RP11-96D1.11	305.243	-2.32402	0.417914	-5.561	2.68226e-08	0.000357251
RP11-386I14.4	72.554	-1.61697	0.29101	-5.55639	2.75409e-08	0.000366789
RP11-280H21.1	16.4167	-1.87298	0.337811	-5.54446	2.9486e-08	0.000392664
AP000330.8	93.9593	1.81539	0.327532	5.54262	2.97974e-08	0.000396782
LINC00665	526.309	2.16868	0.391897	5.53381	3.13356e-08	0.000417234
U91324.1	209.266	-2.00959	0.363241	-5.5324	3.15887e-08	0.000420572
KB-1440D3.13	14.866	2.07789	0.377522	5.50402	3.71234e-08	0.000494224
AC004463.6	88.7071	1.02309	0.185906	5.50328	3.72795e-08	0.000496265
RP11-669C19.1	48.1062	-2.00409	0.364511	-5.49804	3.84037e-08	0.000511192
AC004540.4	128.511	-2.37683	0.432543	-5.49503	3.90654e-08	0.00051996
RP11-16O9.2	8.33669	2.32034	0.42236	5.49375	3.93498e-08	0.000523707
CTD-2050B12.1	11.5215	-2.77345	0.505092	-5.49097	3.99723e-08	0.000531951
AC006129.2	110.119	-1.53861	0.280225	-5.49062	4.00521e-08	0.000532974
CTC-261N6.2	138.387	3.54619	0.645961	5.48979	4.02406e-08	0.000535442
RP11-122K13.7	28.4156	-1.27713	0.232734	-5.4875	4.07652e-08	0.000542381
RP11-164J13.1	582.526	-0.969014	0.176604	-5.48692	4.08999e-08	0.000544132
RP11-459I19.1	103.191	-1.79076	0.326798	-5.47971	4.26025e-08	0.000566741
NR2F2-AS1	347.558	-1.36429	0.249206	-5.47455	4.38613e-08	0.000583443
RP11-399H11.2	3.43768	-3.987	0.728727	-5.47118	4.47048e-08	0.000594618
AC004862.6	510.827	-2.52616	0.46234	-5.46386	4.65889e-08	0.000619632
AC006960.7	3.38263	-3.79546	0.695141	-5.45998	4.76188e-08	0.000633282
RP11-475B2.1	5.6984	-2.99127	0.548485	-5.45369	4.93346e-08	0.000656052
AC008269.2	23.0008	-1.83274	0.336185	-5.45158	4.99244e-08	0.000663845
GS1-21A4.1	53.0519	-2.0214	0.370876	-5.45033	5.02764e-08	0.000668475
RP11-134F2.2	45.4864	-2.19183	0.402151	-5.45028	5.02915e-08	0.000668625
RP11-93L9.1	227.967	1.88774	0.346528	5.44759	5.1056e-08	0.000678738
LINC00487	12.6334	-1.74778	0.320904	-5.44643	5.13911e-08	0.000683141
RP4-791M13.3	69.0065	-1.02013	0.187544	-5.43939	5.34618e-08	0.000710615
RP11-498C9.15	471.112	1.36035	0.250129	5.43861	5.36969e-08	0.000713686
RP11-59E19.1	206.684	-2.76185	0.50801	-5.43661	5.43044e-08	0.000721705
AC009133.21	16.1352	-2.64222	0.486034	-5.43628	5.44033e-08	0.000722966
RP11-567J24.4	64.0515	-1.22331	0.225081	-5.43501	5.47946e-08	0.000728111
RP6-206I17.3	84.7255	1.13772	0.209618	5.42761	5.71133e-08	0.000758865
RP11-467I20.6	32.9211	-2.7731	0.511156	-5.42515	5.79049e-08	0.000769324
RP11-290F5.1	1193.59	-2.26921	0.418494	-5.42232	5.88292e-08	0.000781546
RP11-554F20.1	11.8641	-1.37924	0.254603	-5.41724	6.05275e-08	0.000804047
RP11-415F23.2	63.7809	-1.01329	0.187532	-5.40327	6.54373e-08	0.000869203
RP11-444A22.1	2.29415	-3.6042	0.667484	-5.39969	6.67566e-08	0.000886661
RP11-378A12.1	15.6538	-2.83585	0.52523	-5.39924	6.69223e-08	0.000888796
LIFR-AS1	62.1743	-1.62479	0.301201	-5.39436	6.87681e-08	0.00091324
RP11-34D15.2	2.90516	3.36272	0.623382	5.39431	6.87868e-08	0.00091342
RP11-114N19.3	84.2199	-1.5077	0.280131	-5.38212	7.3614e-08	0.000977447
RP11-624M8.1	37.9597	-2.0499	0.381071	-5.37932	7.47676e-08	0.000992689
RP11-196G11.2	30.4371	-1.26852	0.235998	-5.37512	7.65335e-08	0.00101606
RP11-344P13.4	92.1233	-1.93272	0.360329	-5.36376	8.1506e-08	0.00108199
CTD-3138B18.6	41.7161	0.937105	0.174763	5.36214	8.224e-08	0.00109165
RP4-555D20.2	24.7468	-2.62992	0.49054	-5.36128	8.26358e-08	0.00109682
RP11-807H22.7	9.77486	-1.59288	0.297157	-5.3604	8.30401e-08	0.00110211
AC084082.3	34.1036	-1.90375	0.355535	-5.3546	8.57465e-08	0.00113794
AC002116.7	31.5612	1.72728	0.322587	5.35446	8.58116e-08	0.00113872
CTD-2535I10.1	3.08602	4.06937	0.760699	5.34951	8.81908e-08	0.0011702
RP11-350F4.2	1300.09	0.869783	0.162868	5.34043	9.27244e-08	0.00123027
RP11-708H21.4	15.5131	2.95349	0.553368	5.3373	9.43402e-08	0.00125161
RP11-14N7.2	100.173	1.98522	0.372187	5.33393	9.61088e-08	0.00127498
CTB-131B5.2	122.619	-1.11255	0.209163	-5.31905	1.04311e-07	0.00138369
RP1-20N2.6	62.6463	0.981077	0.184545	5.3162	1.05958e-07	0.00140542
SOCS2-AS1	119.247	-1.49838	0.281852	-5.3162	1.05959e-07	0.00140542
RP11-284N8.3	484.938	-1.87665	0.353275	-5.31216	1.08334e-07	0.00143673
RP3-467N11.1	176.928	1.33489	0.251294	5.31208	1.08383e-07	0.00143727
ZNF674-AS1	324.537	0.823723	0.155129	5.30991	1.09679e-07	0.00145435
RP11-529H20.6	32.5824	-1.44669	0.272808	-5.30294	1.13954e-07	0.00151092
SNHG17	483.675	1.24886	0.235614	5.30043	1.15528e-07	0.00153167
AC009166.5	37.188	-1.52657	0.288016	-5.30031	1.15608e-07	0.00153262
FAM83A-AS1	181.125	-3.16928	0.59831	-5.29706	1.17682e-07	0.00156
RP11-767I20.1	52.0046	-2.63328	0.497357	-5.29455	1.19312e-07	0.00158148
RP3-414A15.2	11.0653	-1.43069	0.270384	-5.29131	1.21442e-07	0.0016096
AL450992.2	331.129	1.67095	0.315937	5.28887	1.23072e-07	0.00163108
RP11-242O24.3	8.71015	-1.5262	0.288826	-5.28416	1.26282e-07	0.00167349
RP11-248N22.1	10.4744	-2.53762	0.480786	-5.27807	1.30553e-07	0.00172996
RP11-367G6.3	27.3919	-1.69187	0.321263	-5.2663	1.39204e-07	0.00184445
RP11-84C13.1	316.616	-1.22399	0.232675	-5.26053	1.4364e-07	0.00190308
RP11-195F19.9	111.076	-1.21336	0.23078	-5.25762	1.45931e-07	0.0019333
RP11-1149M10.2	42.0573	1.7424	0.331724	5.25255	1.50005e-07	0.00198712
RP11-286E11.2	43.5161	-1.59586	0.30414	-5.24711	1.54503e-07	0.00204654
CASC9	83.1953	3.03488	0.57859	5.24531	1.5602e-07	0.00206648
TUG1	5649.61	0.625725	0.119363	5.2422	1.5867e-07	0.00210142
AF064858.11	10.1466	-1.53642	0.293168	-5.24074	1.59932e-07	0.00211798
AC005624.2	5.44271	2.25609	0.431014	5.23437	1.65548e-07	0.00219218
AC114803.3	1.62892	4.95622	0.94746	5.23106	1.68539e-07	0.00223163
RP11-147L13.8	108.753	-1.44722	0.276848	-5.22751	1.71808e-07	0.00227473
RP4-533D7.5	4.59251	3.5201	0.673584	5.22593	1.73286e-07	0.00229413
RP11-90C4.1	2.89372	-3.22625	0.61745	-5.22512	1.74042e-07	0.00230397
CTD-2081K17.2	5.93367	3.49317	0.669709	5.21596	1.82869e-07	0.00242064
RP11-461O7.1	35.0732	-2.24404	0.43046	-5.21312	1.85694e-07	0.00245785
RP11-238F2.1	46.7022	-2.9862	0.573095	-5.21065	1.88185e-07	0.00249063
RP11-117D22.2	8.00801	-1.75118	0.336288	-5.20737	1.9154e-07	0.00253484
LBX2-AS1	594.117	-0.968936	0.186118	-5.20604	1.92916e-07	0.00255286
RP11-434B12.1	95.5952	-1.16921	0.224859	-5.19975	1.99556e-07	0.00264052
LINC00596	7.64029	-1.79881	0.346638	-5.18929	2.11097e-07	0.00279302
SLC38A3	12965.3	-1.55026	0.298992	-5.18496	2.16058e-07	0.00285845
RP11-17A1.3	67.1987	-1.39129	0.268396	-5.18374	2.1748e-07	0.00287704
FAM83C-AS1	5.29007	2.02892	0.391452	5.18306	2.18273e-07	0.00288731
SMIM2-AS1	154.364	-1.57272	0.303517	-5.18163	2.19949e-07	0.00290927
CTD-2339L15.3	6.43517	1.99692	0.385678	5.1777	2.2464e-07	0.00297109
RP11-495P10.6	2.57815	4.32666	0.836021	5.1753	2.27546e-07	0.0030093
CTD-2324F15.2	17.3963	-1.62206	0.313494	-5.17415	2.28956e-07	0.00302772
CASC7	4070.93	0.901578	0.174276	5.17327	2.30036e-07	0.00304177
RP11-370A5.1	108.32	-1.30043	0.251421	-5.17232	2.31206e-07	0.00305701
RP11-384K6.6	267.154	-0.863578	0.166966	-5.17219	2.31368e-07	0.00305891
RP11-325K4.2	263.704	-1.02352	0.197942	-5.17082	2.33063e-07	0.00308109
RP11-560J1.2	15.2744	1.64023	0.317439	5.16708	2.37784e-07	0.00314326
AC007278.3	29.2941	-1.97832	0.383856	-5.1538	2.55255e-07	0.00337396
RP11-78O7.2	31.0618	-1.05712	0.205129	-5.15346	2.55722e-07	0.00337988
RP11-118B18.1	51.4441	-1.87878	0.364779	-5.15047	2.5984e-07	0.00343405
RP11-457M11.2	148.019	0.849172	0.16496	5.14774	2.63647e-07	0.00348409
ITPKB-IT1	21.527	-1.47229	0.286186	-5.14453	2.6819e-07	0.00354386
RP11-495P10.8	29.1317	3.24283	0.630476	5.14347	2.69717e-07	0.00356377
RP11-800A18.4	12.781	2.54072	0.493976	5.1434	2.69815e-07	0.0035648
RP5-1120P11.3	4.8021	3.59169	0.699388	5.13548	2.81423e-07	0.00371788
RP11-111A21.1	24.2578	-0.896767	0.174664	-5.13424	2.83286e-07	0.00374221
CTD-2521M24.5	19.9598	-1.77059	0.344894	-5.13372	2.84066e-07	0.00375223
CTD-2619J13.8	6592.4	-2.08297	0.406092	-5.12932	2.90797e-07	0.00384085
RP1-239B22.5	130.952	1.95085	0.380438	5.12792	2.92967e-07	0.00386921
RP11-816J6.3	18.1786	1.01214	0.197866	5.11529	3.1326e-07	0.00413691
DLX6-AS1	28.0258	2.60277	0.508894	5.11455	3.14489e-07	0.00415283
AP000692.9	121.287	-0.791166	0.15469	-5.11452	3.14543e-07	0.00415323
RP11-368I23.3	6.48373	3.09627	0.605774	5.11126	3.20017e-07	0.00422519
RP11-523G9.3	48.9949	-1.91718	0.375354	-5.10766	3.26173e-07	0.00430613
AC007773.2	17.2065	1.28577	0.252222	5.09775	3.43707e-07	0.00453727
LINC01018	3326.31	-2.48789	0.488179	-5.09627	3.46412e-07	0.00457264
LINC00310	47.2723	-1.09875	0.215612	-5.09593	3.47025e-07	0.00458038
RP11-677M14.2	8.44387	-1.5359	0.301519	-5.09386	3.50838e-07	0.00463036
RP11-38L15.3	100.86	1.1451	0.2256	5.07579	3.85885e-07	0.00509253
RP11-588H23.3	86.9983	-2.01549	0.397269	-5.07337	3.90832e-07	0.00515742
FAM74A4	8.56266	-2.43584	0.48017	-5.07288	3.91847e-07	0.00517042
FOXD2-AS1	87.1748	1.39809	0.275603	5.07283	3.9194e-07	0.00517125
CTD-2105E13.14	9.03687	2.47742	0.488509	5.0714	3.94909e-07	0.00521003
RP11-483P21.2	29.9041	-1.2945	0.255656	-5.06346	4.11723e-07	0.00543145
RP11-480A16.1	444.401	1.03471	0.204397	5.06223	4.1438e-07	0.00546608
MKLN1-AS2	132.67	1.07092	0.211551	5.06222	4.14393e-07	0.00546608
RP1-93H18.7	37.2503	-1.40502	0.277628	-5.06081	4.17482e-07	0.00550618
LINC00205	198.358	1.17227	0.231679	5.05991	4.1946e-07	0.00553184
RP11-319G9.3	108.893	-1.38267	0.273492	-5.05561	4.29013e-07	0.0056574
RP11-3J1.1	13.487	4.15856	0.822943	5.05328	4.34291e-07	0.00572656
RP11-1149O23.3	145.796	0.970111	0.192233	5.04653	4.49907e-07	0.00593203
SIK3-IT1	159.713	-0.898576	0.178313	-5.03932	4.67197e-07	0.00615952
RP11-439E19.1	103.393	-0.899326	0.178504	-5.03812	4.7012e-07	0.00619759
RP11-431K24.3	7.37888	-2.05326	0.407646	-5.03687	4.73201e-07	0.00623773
CTD-2281E23.2	4.49077	-2.66038	0.528755	-5.0314	4.86915e-07	0.00641802
RP11-498P14.3	63.3986	0.871967	0.173395	5.0288	4.93566e-07	0.00650521
ZNF718	1210.85	1.13062	0.224954	5.02601	5.00794e-07	0.00659997
AC104820.2	64.1698	-1.50737	0.300277	-5.01992	5.16933e-07	0.00681214
XX-C2158C6.3	5.90014	3.62225	0.721628	5.01955	5.1792e-07	0.00682463
RP3-439F8.1	19.8046	2.20815	0.440089	5.01751	5.23455e-07	0.00689705
RP11-373N22.3	48.9758	-1.12664	0.224597	-5.01627	5.26847e-07	0.00694122
CTC-340D7.1	10.9004	-1.75251	0.349368	-5.01622	5.26989e-07	0.00694256
PCA3	9.0053	-2.40239	0.479659	-5.00855	5.48427e-07	0.00722444
RP11-219C20.3	19.2465	-1.42957	0.286324	-4.99286	5.94917e-07	0.00783624
RP1-288H2.2	7.25144	-2.09979	0.421232	-4.98487	6.20022e-07	0.0081663
RP5-837J1.2	66.2752	-1.49569	0.300054	-4.98472	6.20503e-07	0.00817203
RP11-374A22.1	3.92208	-3.23814	0.650415	-4.97857	6.40548e-07	0.00843538
LINC00680	677.739	0.80277	0.161352	4.97528	6.51526e-07	0.00857929
CASP8AP2	4366.55	0.789125	0.158691	4.9727	6.60254e-07	0.00869357
LINC00887	13.6858	2.4426	0.492057	4.96406	6.90355e-07	0.00908921
RP11-572O17.1	53.6467	1.51386	0.305032	4.96297	6.94236e-07	0.00913962
CTD-2240J17.1	18.3959	-2.02056	0.407238	-4.96161	6.99108e-07	0.00920306
RP4-781K5.6	137.446	-2.13719	0.430746	-4.96161	6.99122e-07	0.00920306
CTB-83J4.2	6.64691	-1.75765	0.354839	-4.95336	7.29439e-07	0.00960088
RP11-1057B8.2	7.66951	-2.4053	0.48559	-4.95335	7.29481e-07	0.00960088
RAPGEF4-AS1	25.8811	2.48607	0.501983	4.9525	7.32655e-07	0.00964174
RP11-345M22.2	23.4199	-1.33218	0.269032	-4.95176	7.35457e-07	0.00967788
AP004550.1	1.54323	-3.34815	0.676336	-4.95042	7.40538e-07	0.009744
LINC00478	606.417	-1.38473	0.279978	-4.94585	7.58141e-07	0.00997486
AC007131.2	5.90472	-2.16555	0.438001	-4.94418	7.6466e-07	0.0100599
RP11-22H5.2	15.2152	1.88597	0.381641	4.94173	7.74337e-07	0.0101864
RP11-276H19.1	41.727	-2.25403	0.456708	-4.93539	7.99899e-07	0.0105219
RP11-634H22.1	24.1801	1.16476	0.236208	4.93108	8.17782e-07	0.0107563
RP11-121M22.1	12.8198	-1.28677	0.260958	-4.93092	8.18422e-07	0.0107639
CTC-246B18.10	23.638	1.65306	0.335378	4.92896	8.26691e-07	0.0108718
AC093609.1	29.1865	-1.70708	0.346528	-4.92624	8.38289e-07	0.0110235
RP11-2N1.2	5.96839	-3.64616	0.740524	-4.92376	8.4895e-07	0.0111628
LINC00861	297.612	-1.91781	0.389669	-4.92165	8.58195e-07	0.0112835
C17orf76-AS1	10348.9	1.08025	0.219508	4.92123	8.60005e-07	0.0113065
RP1-90L6.2	130.474	-1.25615	0.255323	-4.91983	8.66193e-07	0.011387
XIST	286.24	2.45607	0.499239	4.91963	8.67082e-07	0.0113978
AC133528.2	166.231	0.7876	0.160289	4.91362	8.9409e-07	0.0117519
RP11-624L4.1	138.085	1.69823	0.345747	4.91178	9.02514e-07	0.0118617
RP11-501C14.6	3.28428	3.48796	0.710714	4.90768	9.21605e-07	0.0121117
HMBOX1-IT1	18.8045	-1.05921	0.215864	-4.90685	9.25507e-07	0.0121621
AC093375.1	242.21	1.92033	0.391501	4.90505	9.34028e-07	0.0122731
RP11-273B20.1	147.691	-1.34025	0.27326	-4.90466	9.35886e-07	0.0122966
AC009014.3	22.9893	2.58825	0.527853	4.90336	9.42123e-07	0.0123776
C1orf132	1299.53	-1.61319	0.329123	-4.90148	9.51189e-07	0.0124958
RP11-573D15.2	6.87274	1.87786	0.383382	4.89814	9.67461e-07	0.0127086
WI2-89031B12.1	6.13669	2.35568	0.480943	4.89804	9.67994e-07	0.0127146
RP4-541C22.5	10.523	-1.93765	0.395907	-4.89421	9.86999e-07	0.0129632
RP11-200A1.1	10.0486	-1.89526	0.387457	-4.89154	1.00052e-06	0.0131398
RP11-473I1.9	2694.23	-0.525171	0.107593	-4.88108	1.05505e-06	0.0138549
RP11-141C7.4	76.1645	1.19588	0.245109	4.87899	1.06631e-06	0.0140017
AC093382.1	32.9035	-1.19094	0.244505	-4.87082	1.11138e-06	0.0145925
CTD-2306M10.1	30.6624	-1.2596	0.258648	-4.86996	1.11623e-06	0.014655
RP1-120G22.11	14.2356	-0.986326	0.202671	-4.86664	1.13513e-06	0.014902
RP11-293M10.5	13.2789	-1.55629	0.319836	-4.8659	1.13938e-06	0.0149567
CTA-445C9.14	196.601	1.1064	0.227659	4.85989	1.17451e-06	0.0154166
RP11-649A16.1	10.5134	3.70561	0.762562	4.85942	1.17732e-06	0.0154523
RP11-388C12.8	121.903	1.05107	0.21644	4.85615	1.19688e-06	0.0157079
PLCB1-IT1	49.6621	1.09373	0.225472	4.85085	1.22937e-06	0.016133
AC005562.1	264.418	0.931238	0.191976	4.85081	1.2296e-06	0.0161349
RP13-15E13.1	121.079	1.31083	0.270612	4.84396	1.27278e-06	0.0167001
CTD-2314B22.1	5.10321	3.66686	0.757047	4.84364	1.27481e-06	0.0167255
CTD-2349P21.9	141.619	0.918158	0.189586	4.84297	1.27913e-06	0.016781
RP5-1061H20.4	140.202	1.05704	0.218281	4.84256	1.28176e-06	0.0168141
RP11-389C8.2	254.56	-0.847181	0.175038	-4.83997	1.29861e-06	0.0170338
GS1-279B7.2	18.085	1.37457	0.28407	4.83883	1.30606e-06	0.0171302
AL353997.3	17.5437	-2.48109	0.513098	-4.8355	1.3281e-06	0.0174181
RP11-327P2.5	29.639	-1.03119	0.213268	-4.83518	1.33025e-06	0.0174449
RP11-44F14.5	36.2544	-0.902653	0.186867	-4.83045	1.36226e-06	0.0178634
RNF219-AS1	38.4741	1.32072	0.273425	4.83031	1.36324e-06	0.0178747
CAPN10-AS1	235.475	0.758446	0.157206	4.82455	1.40322e-06	0.0183977
RP11-300J18.3	1403.04	-1.25472	0.260099	-4.82399	1.40716e-06	0.0184479
RP5-1074L1.1	33.2325	1.03629	0.214994	4.82009	1.43495e-06	0.0188107
HM13-AS1	24.388	-1.59262	0.330547	-4.81814	1.44906e-06	0.0189943
RP11-115J16.1	612.324	-2.22999	0.462863	-4.81783	1.45128e-06	0.019022
RP5-935K16.1	879.241	0.562825	0.116912	4.81409	1.47876e-06	0.0193806
RP11-96H19.1	217.666	-0.807925	0.167855	-4.81322	1.48517e-06	0.0194631
LINC00491	17.2178	3.70372	0.770006	4.80999	1.50938e-06	0.0197789
CTD-2008P7.9	43.485	-2.2951	0.477192	-4.80959	1.51239e-06	0.0198169
AP000695.6	52.6077	-1.0024	0.208424	-4.80942	1.51365e-06	0.0198319
CTD-2336O2.1	331.152	-1.16991	0.243379	-4.80696	1.53241e-06	0.0200761
AC026188.1	8.37508	-1.32142	0.274948	-4.80606	1.53934e-06	0.0201654
RP13-580F15.2	21.0528	-1.91506	0.398671	-4.80361	1.55828e-06	0.0204119
AC010890.1	14.8737	-1.67461	0.348624	-4.80347	1.55937e-06	0.0204246
LINC00397	12.6405	2.75249	0.573507	4.79939	1.59146e-06	0.0208434
CTC-428H11.2	216.875	-0.849786	0.177064	-4.79933	1.59201e-06	0.0208489
RP11-438D14.2	4.10277	-3.00625	0.627012	-4.79457	1.63025e-06	0.0213482
RP11-465N4.5	89.7804	1.57065	0.32795	4.78929	1.67374e-06	0.021916
RP11-94L15.2	1209.09	-1.43758	0.30034	-4.78653	1.69692e-06	0.0222177
RP11-1246C19.1	159.661	0.996509	0.208285	4.78436	1.71535e-06	0.0224574
RP11-54A4.2	92.51	-1.12539	0.235539	-4.77795	1.77095e-06	0.0231834
RP11-15H20.6	1206.96	-1.15832	0.242528	-4.77602	1.78799e-06	0.0234048
CROCCP2	2171.86	-0.871377	0.182733	-4.76857	1.85538e-06	0.0242851
RP11-38L15.8	257.908	-1.93686	0.40637	-4.76626	1.87681e-06	0.0245637
7SK	37.3821	-1.4564	0.305751	-4.76334	1.90419e-06	0.0249202
RP4-781K5.7	27.8289	-2.49133	0.523544	-4.75859	1.94948e-06	0.0255109
RP5-890E16.2	94.7044	1.29654	0.272669	4.75501	1.9844e-06	0.0259659
RP11-933H2.4	62.2262	-1.02942	0.216504	-4.75472	1.9872e-06	0.0260005
CYP4F35P	10.263	-2.32283	0.488693	-4.75315	2.00267e-06	0.026201
AP000473.5	33.2564	-1.68635	0.354951	-4.75092	2.02489e-06	0.0264896
RP11-700H6.1	113.295	-1.56782	0.330047	-4.75029	2.03125e-06	0.0265708
RP11-495P10.7	17.895	3.27015	0.691121	4.73166	2.22687e-06	0.0291274
AC004854.4	3.84454	1.98939	0.420695	4.72882	2.25833e-06	0.0295367
CTB-49A3.4	1.8011	4.6811	0.990256	4.72716	2.27681e-06	0.0297761
KB-1732A1.1	117.044	1.17375	0.248649	4.72051	2.35255e-06	0.0307643
RP11-495P10.5	8.38969	3.33636	0.706779	4.72051	2.35256e-06	0.0307643
RP11-94C24.8	15.1985	1.34877	0.285942	4.71694	2.39418e-06	0.0313039
AC104777.2	14.4542	-2.7847	0.590512	-4.71573	2.40845e-06	0.0314881
RP11-649A18.4	48.7654	0.836961	0.177514	4.71489	2.41836e-06	0.0316152
RP11-211C9.1	3.50765	-2.04109	0.433006	-4.71378	2.4316e-06	0.0317859
RP11-783K16.5	44.5542	1.56574	0.332265	4.71233	2.44902e-06	0.0320112
RP13-216E22.4	135.162	-0.522497	0.110928	-4.71023	2.47435e-06	0.0323398
RP11-219E7.1	14.0156	-1.05776	0.224579	-4.70996	2.47764e-06	0.0323803
AF064858.6	141.538	-2.07251	0.440066	-4.70956	2.48253e-06	0.0324417
RP11-136K14.2	24.8461	-1.07014	0.227401	-4.70596	2.5267e-06	0.0330164
CTD-2116N20.1	8.54693	2.09333	0.44504	4.70368	2.55517e-06	0.0333859
IFNG-AS1	118.372	-2.04711	0.435238	-4.70342	2.55841e-06	0.0334257
RP11-276H7.3	9.14548	-1.2093	0.257226	-4.70132	2.58488e-06	0.0337688
BPESC1	5.82473	3.16674	0.673916	4.69901	2.61429e-06	0.0341504
LINC01073	6.94941	-1.14001	0.242626	-4.69864	2.619e-06	0.0342093
RP11-517P14.2	59.6709	-0.918505	0.195608	-4.69563	2.65785e-06	0.0347142
AC005592.2	20.6227	1.44788	0.308397	4.69486	2.66786e-06	0.0348422
RP11-446N19.1	51.0921	-0.817839	0.174227	-4.69409	2.67798e-06	0.0349717
RP11-521L9.2	46.2506	-0.949909	0.202377	-4.69375	2.68236e-06	0.0350262
RP11-104L21.3	15.1219	-1.49599	0.318865	-4.69162	2.71055e-06	0.0353916
RP11-453F18__B.1	108.445	1.97676	0.421576	4.68896	2.74592e-06	0.0358507
AP000302.58	5.22371	-1.37943	0.294313	-4.68695	2.77304e-06	0.036202
CTB-113P19.5	29.3139	-1.06583	0.22742	-4.68664	2.77732e-06	0.0362552
RP11-407B7.1	166.08	-1.16293	0.248249	-4.68452	2.80624e-06	0.0366298
RP11-545A16.4	2.02086	4.67251	0.997601	4.68374	2.81685e-06	0.0367655
RP11-92K15.3	25.6107	1.20252	0.256827	4.68224	2.83759e-06	0.0370334
RP11-473I1.10	6534.63	-0.515858	0.11019	-4.68155	2.84715e-06	0.0371553
RP5-1112D6.4	134.78	0.748557	0.159958	4.67972	2.87264e-06	0.0374851
RP11-278I4.2	9.8722	-2.97075	0.635625	-4.67375	2.95748e-06	0.0385893
AC013275.2	47.4562	1.76954	0.379008	4.66886	3.02869e-06	0.0395153
THRB-IT1	377.601	-0.900021	0.193007	-4.66315	3.11408e-06	0.0406263
RP11-16E23.3	100.029	-0.877725	0.188236	-4.6629	3.11785e-06	0.0406723
TM4SF1-AS1	27.6815	1.96219	0.420983	4.66097	3.14718e-06	0.0410518
CYP4A22-AS1	20.0154	1.64047	0.352441	4.6546	3.24616e-06	0.0423396
RP11-736N17.8	64.5429	-1.04649	0.224875	-4.65363	3.26146e-06	0.0425359
RPL34-AS1	25.2344	-1.4043	0.301896	-4.65159	3.29388e-06	0.0429555
U3	9.38511	-2.35112	0.505668	-4.64953	3.32695e-06	0.0433834
AP000472.3	6.05551	-2.53534	0.545442	-4.64823	3.34788e-06	0.0436531
RP11-429D19.1	22.8822	-0.941969	0.202842	-4.64385	3.41972e-06	0.0445863
AP001048.4	7.96285	-1.88549	0.406217	-4.64157	3.45769e-06	0.0450779
RP11-168O16.1	14.2987	2.00449	0.432029	4.63972	3.48888e-06	0.045481
RP11-519M16.1	22.1089	3.57123	0.769857	4.63883	3.50386e-06	0.0456728
RP11-202G18.1	27.8521	-2.00418	0.432126	-4.63797	3.51851e-06	0.0458603
RP11-757O6.1	2.1959	-2.49257	0.537473	-4.63757	3.52526e-06	0.0459447
CTD-2542L18.1	139.941	-0.925522	0.199811	-4.63198	3.62178e-06	0.047199
RP11-776H12.1	31.0496	2.51894	0.544164	4.62901	3.67426e-06	0.0478793
AC007246.3	541.282	-0.719083	0.155374	-4.62808	3.69066e-06	0.0480892
RP11-669I1.1	5.7596	-1.95629	0.423035	-4.62443	3.75636e-06	0.0489416
RP11-371I1.2	81.0829	2.81289	0.608381	4.62357	3.77192e-06	0.0491406

## Sheet: TCGA_LIHC
Gene Symbol	U	pvalue	qvalue	avgT	avgN	logFC
ENSG00000225383.5|SFTA1P	553	1.33083e-27	2.11483e-23	12.5549	1.41247	11.1424
ENSG00000231196.3|RP11-495P10.8	2174	2.5231e-19	3.97591e-15	11.3583	1.06437	10.2939
ENSG00000226363.3|HAGLROS	934	1.91156e-25	3.03326e-21	11.4112	1.4322	9.97902
ENSG00000251026.1|RP11-138J23.1	3348	9.79404e-15	1.517e-10	9.7444	0.427426	9.31697
ENSG00000253898.1|LINC01419	3701	2.64525e-13	4.06337e-09	9.97715	0.771372	9.20577
ENSG00000253508.1|RP1-170O19.14	3060.5	7.31682e-16	1.14003e-11	9.2851	0.218084	9.06702
ENSG00000270412.1|RP11-92C4.6	2205	4.04142e-19	6.36686e-15	10.3316	1.34455	8.987
ENSG00000231666.4|RP11-404O13.1	1715	1.99878e-21	3.16048e-17	10.0187	1.04992	8.96882
ENSG00000233542.1|RP11-547D24.1	813	4.32967e-26	6.87379e-22	11.0194	2.09662	8.92273
ENSG00000243766.6|HOTTIP	2049	8.00302e-20	1.26208e-15	10.0444	1.33524	8.70916
ENSG00000251350.1|RP11-328N19.1	2360	1.85067e-18	2.91202e-14	9.50376	1.06888	8.43488
ENSG00000254338.1|MAFA-AS1	3652.5	1.27749e-13	1.96593e-09	8.59714	0.441356	8.15579
ENSG00000275966.1|RP11-1055B8.9	1878	1.96729e-20	3.10596e-16	12.6952	4.66226	8.03297
ENSG00000238107.1|RP11-495P10.5	3078	1.46329e-15	2.27703e-11	8.76851	0.761763	8.00675
ENSG00000251629.5|RP11-774D14.1	3899	8.63117e-13	1.31953e-08	8.25848	0.375522	7.88296
ENSG00000275485.1|RP11-261P13.6	2584.5	2.89387e-17	4.53759e-13	10.0836	2.20878	7.87485
ENSG00000225007.1|AC000067.1	3479.5	4.56971e-14	7.05106e-10	8.3849	0.510394	7.8745
ENSG00000249413.2|RP11-25H12.1	3283.5	1.36223e-14	2.10873e-10	9.77832	1.93119	7.84713
ENSG00000253931.1|RP11-909N17.2	3736	2.71358e-13	4.16751e-09	8.27672	0.450189	7.82653
ENSG00000270372.1|RP11-109M17.2	4974.5	2.06385e-09	3.03984e-05	8.31204	0.792976	7.51906
ENSG00000262172.1|CTD-2529O21.1	2398.5	5.16964e-18	8.12253e-14	11.3096	3.83105	7.4785
ENSG00000279204.1|RP11-175K6.2	596	2.70925e-27	4.30445e-23	11.8244	4.36271	7.46165
ENSG00000261886.1|RP11-63A1.1	3167	8.07688e-15	1.25159e-10	9.73527	2.29416	7.44112
ENSG00000225656.1|RP5-858B6.1	3875	3.30908e-12	5.03377e-08	9.67691	2.24109	7.43581
ENSG00000254654.1|AC068858.1	2630	3.97811e-17	6.2329e-13	9.01739	1.59214	7.42524
ENSG00000274444.1|RP11-128A17.2	3008.5	2.45409e-15	3.8134e-11	10.9503	3.52764	7.42266
ENSG00000227674.1|LINC00355	3821	4.52973e-13	6.94498e-09	7.74901	0.352504	7.39651
ENSG00000224854.3|CDKN2A-AS1	3227	3.96387e-15	6.15193e-11	7.79964	0.410796	7.38885
ENSG00000272662.1|RP11-190C22.8	2580	3.6132e-17	5.66261e-13	11.0128	3.64256	7.37028
ENSG00000225546.4|RP11-328J2.1	4257	1.79432e-11	2.71212e-07	8.0661	0.72023	7.34587
ENSG00000272792.1|RP11-141C7.4	3360	4.6209e-14	7.12959e-10	9.32426	2.05131	7.27295
ENSG00000248363.4|CTC-261N6.1	4186	5.61475e-12	8.51983e-08	7.41742	0.20397	7.21345
ENSG00000225532.1|XX-C2158C6.3	3961	3.69843e-12	5.6231e-08	8.52288	1.36823	7.15465
ENSG00000248515.1|RP11-608O21.1	4125	4.66335e-12	7.0827e-08	7.5521	0.422185	7.12992
ENSG00000269894.1|RP11-1020A11.1	1803.5	8.84086e-21	1.39668e-16	12.7696	5.64435	7.12526
ENSG00000232498.1|RP5-1011O1.2	3728	1.25872e-12	1.92156e-08	11.0824	3.97075	7.11165
ENSG00000228714.2|RP11-284G10.1	4925	6.40652e-10	9.51689e-06	7.00757	0	7.00757
ENSG00000272954.1|KB-1440D3.13	2919.5	1.04888e-15	1.63299e-11	10.8633	3.85897	7.00436
ENSG00000251138.5|RP11-81H3.2	4372	6.29384e-11	9.46153e-07	8.08511	1.08792	6.99719
ENSG00000232850.3|PTGES2-AS1	1729.5	3.4272e-21	5.416e-17	10.2944	3.31016	6.98427
ENSG00000267014.4|LINC01532	3340.5	1.59324e-14	2.46523e-10	7.8155	0.869167	6.94634
ENSG00000230533.1|RP11-95M15.1	3597	5.16384e-13	7.91049e-09	11.1316	4.20877	6.92284
ENSG00000279379.1|RP11-84N19.1	4725	1.78411e-10	2.66938e-06	6.83925	0	6.83925
ENSG00000240990.8|HOXA11-AS	3085	1.42995e-15	2.22529e-11	7.34873	0.529768	6.81896
ENSG00000251450.1|RASGRF2-AS1	3131.5	3.65979e-15	5.68219e-11	7.81632	1.00391	6.81241
ENSG00000235021.1|RP11-439E19.7	3743.5	9.40217e-13	1.43693e-08	8.52977	1.7657	6.76406
ENSG00000253395.1|KB-1460A1.1	3807.5	2.09776e-12	3.19657e-08	9.71127	2.96378	6.74748
ENSG00000227857.2|RP4-533D7.5	3388	7.62425e-14	1.17482e-09	10.4704	3.74388	6.72654
ENSG00000272417.1|CTD-2199O4.6	2655.5	8.58661e-17	1.34346e-12	11.5438	4.81941	6.72441
ENSG00000250081.1|CTD-2116N20.1	3786.5	1.70841e-12	2.60567e-08	9.26511	2.54261	6.7225
ENSG00000271788.1|CTD-2201E18.5	3009	2.75828e-15	4.28499e-11	10.2926	3.66154	6.63105
ENSG00000237380.5|HOXD-AS2	3329.5	3.52362e-14	5.44188e-10	8.98349	2.35363	6.62985
ENSG00000270547.4|LINC01235	2987	2.54735e-15	3.95781e-11	11.0156	4.39042	6.62522
ENSG00000280157.1|RP11-520H14.7	1685	2.17056e-21	3.43166e-17	10.7978	4.19344	6.60435
ENSG00000226330.1|RP11-739N20.2	1386.5	6.38137e-23	1.01081e-18	13.7063	7.11314	6.5932
ENSG00000269416.4|LINC01224	3415	8.00671e-14	1.23343e-09	9.03344	2.47555	6.55788
ENSG00000250286.1|RP11-94C24.8	3336	2.9225e-14	4.51526e-10	8.36179	1.81589	6.5459
ENSG00000239377.1|RP4-584D14.6	3438.5	9.96681e-14	1.53469e-09	9.45842	2.92391	6.53451
ENSG00000265342.1|RP11-16C1.1	4146	1.56782e-11	2.37039e-07	7.69728	1.16464	6.53263
ENSG00000267201.1|AC005624.2	3991	4.54764e-12	6.90786e-08	7.83272	1.33773	6.495
ENSG00000277351.1|RP11-325L12.6	3421.5	1.06657e-13	1.64188e-09	9.54936	3.05818	6.49118
ENSG00000253584.1|CTD-2374C24.1	4523.5	6.07139e-11	9.13138e-07	6.59897	0.186107	6.41286
ENSG00000271387.1|RP11-382D12.2	3202.5	1.4085e-14	2.18008e-10	9.71584	3.30406	6.41178
ENSG00000271973.1|RP11-572O6.1	3055.5	4.67001e-15	7.24365e-11	11.9399	5.53945	6.40048
ENSG00000274825.1|RP4-616B8.5	1693	2.49168e-21	3.93884e-17	13.3109	6.93568	6.37527
ENSG00000270115.1|RP11-415J8.7	3916	5.22695e-12	7.93555e-08	8.6067	2.2336	6.3731
ENSG00000197085.10|NPSR1-AS1	3290	2.12801e-14	3.28947e-10	8.18392	1.81585	6.36807
ENSG00000234722.3|LINC01287	4666	1.52291e-09	2.24888e-05	8.39331	2.02592	6.36738
ENSG00000270460.1|RP11-796E10.1	4669.5	7.12551e-10	1.05807e-05	8.21121	1.8512	6.36001
ENSG00000266456.1|RP11-806L2.2	2987.5	1.55172e-15	2.41385e-11	8.37123	2.05713	6.3141
ENSG00000225548.4|AC098973.2	5173	2.75183e-08	0.000396951	8.43281	2.11959	6.31322
ENSG00000243944.4|RP11-167H9.4	4230.5	6.08506e-11	9.1501e-07	8.96462	2.67855	6.28608
ENSG00000249001.4|RP11-742B18.1	4107.5	1.45082e-11	2.19393e-07	7.82275	1.53783	6.28491
ENSG00000232021.5|LEF1-AS1	2601	3.24032e-17	5.07953e-13	7.99237	1.75874	6.23363
ENSG00000275703.1|U47924.32	3481	2.22056e-13	3.41279e-09	10.5722	4.38426	6.18797
ENSG00000253227.1|RP11-383J24.1	4640.5	3.74097e-10	5.57779e-06	7.25146	1.08053	6.17094
ENSG00000257869.1|CTD-2591A6.2	5112.5	5.22897e-09	7.64214e-05	6.81791	0.695669	6.12224
ENSG00000271983.1|RP11-28H5.2	4224	4.33006e-11	6.5228e-07	7.87274	1.7671	6.10565
ENSG00000248138.4|RP11-446J8.1	4299.5	5.32973e-11	8.02071e-07	7.52567	1.46171	6.06397
ENSG00000259349.1|RP11-15E18.1	2286.5	1.86958e-18	2.94123e-14	11.54	5.50363	6.03639
ENSG00000231776.4|RP1-90L14.1	5161	3.70752e-09	5.43856e-05	6.23099	0.196723	6.03426
ENSG00000280924.1|LINC00628	2792	3.21062e-16	5.00953e-12	9.97135	3.9764	5.99495
ENSG00000270178.1|RP11-494H4.3	4730.5	1.05652e-09	1.5646e-05	7.18236	1.19784	5.98452
ENSG00000263680.2|RP11-57A1.1	4287	1.45049e-10	2.17168e-06	9.47895	3.51282	5.96613
ENSG00000231566.1|RP5-1158E12.3	4647.5	4.73872e-10	7.05358e-06	7.09333	1.13639	5.95694
ENSG00000269489.1|RP11-98D18.17	3625	7.45368e-13	1.14004e-08	9.91493	3.96904	5.94589
ENSG00000254869.1|RP11-91I20.2	4441	1.45585e-10	2.17956e-06	7.24953	1.33409	5.91544
ENSG00000243230.1|RP11-286H14.8	3132	1.00277e-14	1.55309e-10	11.9878	6.09463	5.89321
ENSG00000240350.2|AC017002.1	3720	1.93738e-12	2.95393e-08	9.97027	4.0946	5.87567
ENSG00000224189.5|HAGLR	745.5	1.99751e-26	3.17245e-22	13.1654	7.29463	5.87076
ENSG00000251574.5|RP11-6N13.1	4350	1.43228e-11	2.16618e-07	5.87007	0	5.87007
ENSG00000272843.1|RP11-313P13.5	3710.5	1.65827e-12	2.52936e-08	9.78152	3.91571	5.86581
ENSG00000272719.1|CTB-161C1.1	4385	2.76088e-10	4.12282e-06	8.80159	2.93815	5.86345
ENSG00000231563.1|RP11-245P10.4	4662	2.44432e-09	3.59585e-05	9.484	3.62681	5.85719
ENSG00000269974.1|RP11-932O9.10	3077.5	5.86207e-15	9.09031e-11	11.1557	5.29913	5.85655
ENSG00000271930.1|RP11-44N12.5	4853.5	1.14046e-09	1.688e-05	6.52228	0.66832	5.85396
ENSG00000253363.4|RP11-962G15.1	5411	1.62999e-08	0.000236105	6.0452	0.197158	5.84805
ENSG00000240498.5|CDKN2B-AS1	1180	5.13174e-24	8.13945e-20	11.9394	6.09968	5.83976
ENSG00000257842.4|NOVA1-AS1	4886	1.25285e-09	1.85271e-05	6.45343	0.618913	5.83452
ENSG00000271993.1|RP11-285J16.1	2878	8.80214e-16	1.37102e-11	11.8153	5.98654	5.82878
ENSG00000238260.1|RP11-46F15.2	2174	5.78161e-19	9.10545e-15	12.6715	6.87159	5.79992
ENSG00000267015.1|RP11-800A18.4	5059	1.02051e-08	0.00014825	7.5638	1.76625	5.79755
ENSG00000230316.5|FEZF1-AS1	3478.5	2.10037e-13	3.22848e-09	9.66591	3.88075	5.78515
ENSG00000279418.1|LINC00244	4360.5	2.2375e-10	3.34372e-06	8.44749	2.66618	5.78131
ENSG00000272236.1|XXbac-BPG170G13.32	5128	4.9177e-08	0.000706379	8.80489	3.034	5.77088
ENSG00000270160.1|RP11-264E20.2	4186	9.56998e-12	1.44947e-07	6.16266	0.410015	5.75265
ENSG00000224034.1|RP11-445P17.8	2876.5	7.95611e-16	1.23932e-11	11.3936	5.65064	5.74297
ENSG00000271218.1|RP3-523E19.2	4489.5	4.23496e-10	6.3084e-06	8.20634	2.46927	5.73706
ENSG00000273248.1|RP11-399K21.13	4410	3.66075e-10	5.45928e-06	9.18889	3.45349	5.73541
ENSG00000248131.4|LINC01194	5319	1.25974e-08	0.000182825	6.07522	0.350702	5.72452
ENSG00000259439.2|RP11-89K21.1	4445	7.81903e-11	1.17395e-06	6.37387	0.651615	5.72226
ENSG00000275936.1|RP1-278C19.8	3203.5	2.0684e-14	3.19775e-10	11.8541	6.15651	5.69757
ENSG00000272872.1|LL22NC03-N14H11.1	4225.5	1.10452e-10	1.65557e-06	10.0084	4.32114	5.68722
ENSG00000271757.1|RP11-111M22.5	4407	1.58053e-10	2.36574e-06	7.16983	1.49382	5.67601
ENSG00000259251.2|RP11-643M14.1	3138	8.8077e-15	1.36449e-10	8.87193	3.19815	5.67378
ENSG00000259899.1|CTD-3037G24.3	4828	1.94924e-09	2.87298e-05	6.95639	1.28273	5.67366
ENSG00000228350.1|CELSR3-AS1	2676	1.1832e-16	1.85028e-12	14.0289	8.36775	5.6611
ENSG00000271991.1|RP11-79O8.1	4259	1.09592e-10	1.64279e-06	8.75583	3.09918	5.65665
ENSG00000273786.1|RP11-133K1.11	4545	1.02224e-10	1.53285e-06	6.05468	0.411281	5.6434
ENSG00000278630.1|RP11-78L16.1	5442	2.71016e-08	0.000390994	6.06063	0.421324	5.63931
ENSG00000250863.1|RP11-663P9.1	4822.5	4.83244e-10	7.19116e-06	5.85434	0.217416	5.63693
ENSG00000271659.1|RP11-435O5.4	4365.5	2.54002e-10	3.79428e-06	9.04636	3.41415	5.63222
ENSG00000250049.4|RP11-348J24.2	3389.5	5.99508e-14	9.24381e-10	8.12272	2.49886	5.62386
ENSG00000225218.1|AP001628.6	4683	3.62898e-09	5.32407e-05	10.0136	4.40828	5.60531
ENSG00000229950.1|TFAP2A-AS1	3442.5	1.65529e-13	2.54616e-09	10.3253	4.72552	5.59977
ENSG00000233539.4|AC011294.3	2813	4.5876e-16	7.15344e-12	11.3071	5.7246	5.58251
ENSG00000265692.1|RP13-516M14.4	2486	1.61605e-17	2.53543e-13	10.6376	5.05731	5.58025
ENSG00000272366.1|RP11-573G6.10	5143	1.4881e-08	0.00021573	6.80026	1.22382	5.57644
ENSG00000272953.1|RP11-1275H24.2	1478	1.95659e-22	3.09787e-18	13.3492	7.77353	5.57571
ENSG00000261319.1|RP11-279O17.1	4282	3.94232e-11	5.94226e-07	6.71237	1.13683	5.57554
ENSG00000205054.5|LINC01121	3648.5	4.3476e-13	6.66747e-09	7.34771	1.78744	5.56027
ENSG00000237590.1|RP11-20J15.2	4931.5	2.51023e-09	3.69255e-05	6.41237	0.861951	5.55042
ENSG00000258474.1|RP11-187E13.1	4276	1.25749e-10	1.88384e-06	9.544	3.99845	5.54555
ENSG00000260601.1|RP11-552C15.1	5176	4.19226e-09	6.14082e-05	5.74977	0.207946	5.54182
ENSG00000228651.1|RP11-556E13.1	3361	8.77931e-14	1.3521e-09	13.8947	8.37873	5.51594
ENSG00000236366.1|RP11-440G9.1	4429	8.55303e-11	1.28347e-06	6.37107	0.86572	5.50535
ENSG00000249894.1|RP11-434D9.2	4847	1.72464e-09	2.54471e-05	6.58464	1.08015	5.50449
ENSG00000272832.1|RP11-91K8.5	4703.5	1.87086e-09	2.75877e-05	7.99666	2.49317	5.50349
ENSG00000259876.1|CTD-3037G24.4	5040.5	7.30165e-09	0.000106385	6.7929	1.29679	5.49611
ENSG00000270816.4|LINC00221	5462.5	2.33036e-07	0.0032928	7.47179	1.97655	5.49524
ENSG00000261357.1|RP11-626G11.1	4354	2.66328e-10	3.97761e-06	8.67751	3.18789	5.48962
ENSG00000276445.1|LLNLR-268E12.1	2727	1.96743e-16	3.07411e-12	12.0318	6.55295	5.47883
ENSG00000273424.1|CTA-223H9.9	3741	2.60775e-12	3.96951e-08	11.6288	6.15604	5.47279
ENSG00000254349.4|FLJ39080	4324.5	6.20167e-11	9.32421e-07	6.65217	1.21586	5.4363
ENSG00000249803.4|RP11-114H21.2	5564	7.26041e-08	0.00103867	6.05672	0.621992	5.43473
ENSG00000240292.1|RP11-298O21.2	4608	8.72133e-10	1.29329e-05	7.3672	1.93263	5.43457
ENSG00000280081.2|MGC39584	5371	2.63797e-08	0.000380739	6.02342	0.590393	5.43302
ENSG00000263443.1|RP11-973F15.2	4638	1.96199e-09	2.89158e-05	9.05625	3.62531	5.43094
ENSG00000229178.1|AC069513.4	3031.5	3.83544e-15	5.95413e-11	10.2027	4.78052	5.42214
ENSG00000258125.1|RP11-1041F24.1	6100	5.029e-07	0.00704211	5.42208	0	5.42208
ENSG00000233358.2|RP1-209A6.1	5166	5.25927e-09	7.6859e-05	5.82667	0.410554	5.41612
ENSG00000267905.4|CTD-2616J11.16	4583	1.36212e-09	2.01334e-05	9.30485	3.88979	5.41506
ENSG00000254854.1|CTD-2523D13.2	4115	4.98525e-11	7.5048e-07	10.2256	4.81064	5.41496
ENSG00000241884.2|RP11-85I21.1	4350.5	7.04653e-11	1.05867e-06	6.67527	1.26121	5.41406
ENSG00000276524.1|RP11-323F24.3	4101	4.69854e-11	7.07412e-07	10.1178	4.71374	5.40411
ENSG00000273162.1|RP11-108L7.15	3020.5	3.55198e-15	5.51516e-11	11.1004	5.70274	5.39768
ENSG00000279507.1|RP11-723O4.7	5257.5	8.86444e-08	0.00126673	7.83868	2.4626	5.37608
ENSG00000250102.4|RP11-314N14.1	5673.5	1.64155e-07	0.00233084	6.15588	0.782573	5.37331
ENSG00000276744.1|CTD-2562G15.3	2284.5	1.92359e-18	3.02599e-14	11.9165	6.54927	5.36724
ENSG00000243620.1|RP11-649A16.1	5565	5.74164e-08	0.000823294	5.80548	0.440988	5.36449
ENSG00000230234.1|RP1-276N6.2	4974.5	2.94379e-08	0.000424524	11.0011	5.63959	5.36146
ENSG00000267834.1|RP11-167N5.5	4093	4.19464e-11	6.31923e-07	10.1319	4.77345	5.35847
ENSG00000278876.1|RP11-498C9.4	1560	5.24412e-22	8.29777e-18	14.6972	9.3403	5.35694
ENSG00000250320.4|CTD-2269F5.1	4253.5	6.08418e-11	9.14939e-07	7.08651	1.73758	5.34893
ENSG00000224271.4|RP11-191L9.4	5001	1.93693e-09	2.85503e-05	5.72396	0.379755	5.3442
ENSG00000248783.1|RP11-308B16.2	5802.5	1.51404e-07	0.0021522	5.57487	0.233937	5.34093
ENSG00000267147.2|CTC-548K16.1	4560.5	4.21814e-10	6.28418e-06	6.93594	1.61425	5.32169
ENSG00000274270.1|RP11-34F20.7	1518	3.12057e-22	4.93924e-18	10.661	5.35406	5.30696
ENSG00000234183.1|AC004854.4	4926	1.66256e-08	0.000240756	9.10184	3.80043	5.30141
ENSG00000226476.2|RP11-776H12.1	5043	1.08197e-08	0.000157157	6.82205	1.52146	5.30059
ENSG00000278924.1|RP11-227L6.1	5065	8.22984e-09	0.000119761	6.43689	1.13767	5.29922
ENSG00000273002.1|RP11-336K24.12	3110	8.33084e-15	1.29078e-10	10.3251	5.0272	5.29795
ENSG00000225680.1|AL163953.2	4187	7.4619e-11	1.12055e-06	9.82245	4.52822	5.29423
ENSG00000232586.1|KIAA1614-AS1	3816	4.11545e-12	6.25466e-08	9.12029	3.82645	5.29383
ENSG00000224459.1|RP11-169K16.4	4398.5	3.43269e-10	5.12158e-06	8.7158	3.43122	5.28458
ENSG00000232519.2|RP11-29H23.4	4731	5.16131e-09	7.5448e-05	10.2759	4.99253	5.28333
ENSG00000257809.1|RP11-603J24.14	4790	4.91548e-09	7.1879e-05	7.92181	2.63849	5.28333
ENSG00000271259.1|RP11-1109F11.5	3810	4.19874e-12	6.37998e-08	10.4364	5.15736	5.27903
ENSG00000224577.1|LINC01117	4860	4.71721e-09	6.90175e-05	7.20348	1.92861	5.27487
ENSG00000278153.1|RP4-585I14.3	4877	1.48649e-08	0.000215511	9.43812	4.17451	5.26362
ENSG00000228126.1|FALEC	4166	8.01625e-11	1.2034e-06	10.3054	5.04971	5.25573
ENSG00000271200.1|RP11-430G17.3	5005	1.99976e-08	0.000289185	7.99295	2.74289	5.25006
ENSG00000237643.1|RP11-462G2.1	5474.5	6.03355e-08	0.000864729	5.95829	0.712981	5.24531
ENSG00000224481.1|RP11-495P10.3	4537.5	5.82327e-10	8.6557e-06	7.02652	1.80117	5.22535
ENSG00000278112.1|RP11-972P1.11	3414.5	1.43485e-13	2.20738e-09	11.4915	6.26671	5.22484
ENSG00000269191.1|AC005387.2	3862	6.59321e-12	1.00006e-07	10.4693	5.24913	5.2202
ENSG00000269815.1|CTD-2278I10.4	4569	1.8581e-09	2.74014e-05	10.3462	5.14221	5.20399
ENSG00000279199.1|RP11-749I16.3	2864	6.71741e-16	1.04677e-11	9.12049	3.92823	5.19226
ENSG00000228933.6|RP11-268G12.1	4693.5	1.00249e-09	1.48518e-05	6.73872	1.55822	5.1805
ENSG00000263080.1|RP11-485G7.5	4178	9.26654e-11	1.39017e-06	9.80189	4.62838	5.17351
ENSG00000281566.1|RP11-485F13.1	5724.5	1.03956e-07	0.00148283	5.3978	0.232166	5.16563
ENSG00000231748.1|RP11-227H15.5	4878.5	7.84593e-09	0.000114221	8.34895	3.18901	5.15995
ENSG00000253414.2|RP11-150O12.6	4690.5	4.16382e-09	6.10042e-05	10.0709	4.92151	5.14939
ENSG00000259230.1|CTD-2555C10.3	4502	6.2314e-10	9.25861e-06	8.00497	2.86664	5.13833
ENSG00000250579.1|CTD-2297D10.2	5455.5	1.92847e-07	0.00273283	7.49305	2.35596	5.13709
ENSG00000277218.1|RP11-500G10.5	3298	4.89616e-14	7.5533e-10	11.7429	6.61484	5.12809
ENSG00000254233.1|RP11-242J7.1	4069	4.09934e-11	6.17606e-07	12.6917	7.56499	5.12668
ENSG00000223462.2|RP11-285G1.9	5157	5.73821e-08	0.00082286	7.88932	2.77114	5.11818
ENSG00000274372.3|RP11-94I2.4	4427.5	6.11494e-10	9.08619e-06	10.3176	5.20919	5.10838
ENSG00000243433.1|RP11-148K1.10	4763.5	4.7492e-09	6.94808e-05	8.45328	3.36058	5.0927
ENSG00000271398.1|RP5-1092A3.5	5089.5	4.52429e-08	0.000650185	8.30147	3.21059	5.09088
ENSG00000280068.1|RP11-91H12.1	5531.5	2.50824e-07	0.00354163	6.95401	1.86478	5.08923
ENSG00000246876.5|RP11-519M16.1	4900	5.47381e-10	8.13846e-06	5.0871	0	5.0871
ENSG00000278276.1|RP3-324O17.8	4746	5.80432e-09	8.47547e-05	9.84414	4.75995	5.08419
ENSG00000248968.1|CTD-2256P15.1	4807.5	6.037e-09	8.81281e-05	7.88464	2.80747	5.07717
ENSG00000243902.5|RP1-63G5.5	4499.5	2.79538e-10	4.17406e-06	6.55048	1.47829	5.07219
ENSG00000251461.3|RP11-501C14.6	5519	1.66629e-07	0.0023653	6.70369	1.63278	5.07091
ENSG00000267551.3|AC005264.2	3169.5	1.37483e-14	2.12809e-10	8.84699	3.78968	5.05732
ENSG00000260289.1|CTD-2535I10.1	5650	4.59903e-08	0.00066088	5.05691	0	5.05691
ENSG00000267747.1|RP11-392O1.4	5071	1.65398e-08	0.000239529	6.76906	1.72143	5.04763
ENSG00000242078.1|RP11-738B7.1	5564	6.60333e-08	0.000945598	5.50099	0.475287	5.02571
ENSG00000260646.1|LA16c-385E7.1	4630	2.11426e-09	3.11346e-05	8.42781	3.40319	5.02462
ENSG00000203684.5|IBA57-AS1	2893	9.95965e-16	1.55082e-11	11.1317	6.11021	5.02148
ENSG00000257732.1|RP11-818F20.5	5125	4.37517e-09	6.40482e-05	5.41469	0.404843	5.00985
ENSG00000271427.1|RP11-188D8.1	3106.5	8.17315e-15	1.26643e-10	11.6479	6.64269	5.0052
ENSG00000251199.4|RP11-400D2.2	5473	2.39233e-08	0.000345548	5.19538	0.193004	5.00237
ENSG00000213468.3|FIRRE	3738	2.33508e-12	3.55632e-08	9.40159	4.41141	4.99018
ENSG00000260493.1|RP11-219B4.7	4593	9.74167e-10	1.44342e-05	6.92044	1.94877	4.97167
ENSG00000264548.1|RP13-516M14.2	2377.5	5.06081e-18	7.95205e-14	10.1359	5.16913	4.96682
ENSG00000237978.4|KCNMB2-AS1	3721	2.19896e-12	3.35033e-08	11.5878	6.62282	4.965
ENSG00000258689.1|LINC01269	5063	3.46704e-08	0.000499358	8.25634	3.2931	4.96324
ENSG00000253302.1|STAU2-AS1	2612	6.0725e-17	9.50771e-13	10.4157	5.45667	4.95904
ENSG00000262703.1|RP11-485G7.6	4889	3.44826e-09	5.0617e-05	6.16874	1.21024	4.9585
ENSG00000247675.5|LRP4-AS1	4079	3.84716e-11	5.79997e-07	8.86427	3.912	4.95226
ENSG00000254560.4|BBOX1-AS1	5079	3.6569e-08	0.000526301	7.7245	2.78607	4.93843
ENSG00000270050.1|RP4-769N13.7	5437	1.87068e-07	0.00265151	6.79306	1.86815	4.92491
ENSG00000246334.2|PRR7-AS1	2945.5	1.64018e-15	2.5513e-11	10.1118	5.18904	4.92273
ENSG00000272097.1|RP11-421M1.8	2712	1.65293e-16	2.58337e-12	10.5591	5.64076	4.91831
ENSG00000205628.2|LINC01446	5260.5	6.02641e-08	0.000863766	6.98137	2.06331	4.91806
ENSG00000248211.1|TRPC7-AS1	5589.5	1.09917e-07	0.00156687	5.61571	0.700781	4.91493
ENSG00000271914.1|RP4-789D17.5	3668.5	1.36829e-12	2.08842e-08	11.4683	6.55744	4.91083
ENSG00000279357.1|RP11-475D10.4	3583.5	6.40858e-13	9.80833e-09	10.9834	6.07408	4.90934
ENSG00000248265.1|FLJ12825	3789	3.2858e-12	4.99902e-08	8.15931	3.26033	4.89898
ENSG00000269392.1|CTB-191K22.6	5426.5	5.5245e-07	0.00772822	9.5369	4.64164	4.89526
ENSG00000237265.4|RP11-402P6.9	5775	9.10847e-08	0.00130096	4.89328	0	4.89328
ENSG00000233547.1|RP11-57H14.2	3998	2.22491e-11	3.3614e-07	10.8702	5.98082	4.88935
ENSG00000228614.1|RP13-476E20.1	4489.5	6.72428e-10	9.98758e-06	9.16304	4.2743	4.88874
ENSG00000227811.2|FAM212B-AS1	4306	1.96393e-10	2.93705e-06	7.88761	3.00432	4.88329
ENSG00000250509.1|CTC-573N18.1	5386.5	1.94294e-07	0.00275296	7.70076	2.81952	4.88123
ENSG00000223774.4|RP11-307B6.3	4854	9.45131e-09	0.000137413	8.2936	3.41485	4.87875
ENSG00000267874.1|CTD-2527I21.9	5351	1.29913e-07	0.00184918	7.15773	2.28159	4.87613
ENSG00000273165.1|RP11-1057B6.1	5395.5	1.83517e-07	0.00260172	6.92127	2.04563	4.87565
ENSG00000269534.4|CTC-453G23.5	4688	2.4404e-09	3.59056e-05	7.50137	2.6264	4.87497
ENSG00000279691.1|RP11-485M7.2	4673.5	4.36953e-09	6.39699e-05	12.4691	7.60091	4.86822
ENSG00000225676.1|RP3-438O4.4	5625.5	1.20413e-07	0.00171504	5.5569	0.690421	4.86648
ENSG00000250060.1|RP11-332J15.2	5900	3.69946e-07	0.00519737	5.28484	0.425892	4.85895
ENSG00000271631.1|RP11-408O19.5	4732.5	4.81665e-09	7.04484e-05	8.74133	3.91302	4.82831
ENSG00000255966.1|RP5-940J5.3	5159	9.74276e-08	0.00139078	9.22575	4.40056	4.82519
ENSG00000268401.1|CTC-344H19.4	4814.5	5.61479e-09	8.20096e-05	7.52194	2.70906	4.81288
ENSG00000277602.1|AC005363.11	5319.5	2.01255e-07	0.00285037	8.66736	3.85692	4.81045
ENSG00000275576.1|RP5-836N17.4	5100.5	5.61804e-08	0.000805907	8.66915	3.86905	4.8001
ENSG00000229876.1|CASC20	5626.5	1.2131e-07	0.00172758	5.37801	0.578088	4.79992
ENSG00000245812.2|RP11-175K6.1	1709	2.99936e-21	4.7408e-17	10.5367	5.74005	4.7967
ENSG00000230400.1|RP11-359G22.2	4197.5	4.34832e-11	6.54988e-07	6.35041	1.56741	4.783
ENSG00000267339.4|LINC00906	4588	1.41334e-10	2.11633e-06	5.10784	0.329403	4.77844
ENSG00000244502.2|HDAC11-AS1	5432	3.03073e-07	0.00426636	7.25155	2.47809	4.77346
ENSG00000227698.1|AP001619.2	5370	1.12202e-07	0.00159921	6.57571	1.80231	4.7734
ENSG00000272905.1|RP11-265E18.1	3691.5	1.5381e-12	2.34669e-08	10.1242	5.35439	4.76979
ENSG00000226609.1|RP11-276E15.4	4578.5	1.97487e-09	2.90997e-05	10.3511	5.58558	4.76551
ENSG00000267150.1|RP11-411B10.2	4910	5.51449e-09	8.05666e-05	6.35135	1.58743	4.76392
ENSG00000274833.1|RP11-1055B8.10	5136.5	6.01678e-08	0.000862445	8.48582	3.72751	4.75832
ENSG00000258525.1|RP11-829H16.3	4375	2.66359e-10	3.9778e-06	7.69742	2.9398	4.75761
ENSG00000244227.4|LINC01330	2903.5	1.1392e-15	1.77339e-11	9.9672	5.21376	4.75344
ENSG00000261798.1|RP1-118J21.25	4818.5	4.48058e-09	6.55778e-05	7.33242	2.58527	4.74715
ENSG00000258435.1|RP11-711D18.2	5268.5	9.03069e-08	0.00129021	7.16877	2.42933	4.73944
ENSG00000279837.1|RP11-504G3.2	4887.5	1.37839e-08	0.000199922	8.38965	3.65236	4.73728
ENSG00000261379.1|RP11-395N3.1	4666	1.93624e-09	2.85421e-05	7.74243	3.00876	4.73368
ENSG00000258976.1|CTD-2207P18.2	5059	1.79637e-08	0.000259989	7.0045	2.27187	4.73262
ENSG00000279322.1|RP4-738P15.6	5695	1.18732e-06	0.0164681	7.141	2.41033	4.73067
ENSG00000253417.4|RP11-109J4.1	5079	1.93621e-08	0.000280073	6.57004	1.84685	4.72318
ENSG00000249236.1|CTD-2227I18.1	5606	2.21045e-07	0.0031269	5.86524	1.14823	4.717
ENSG00000227885.1|RP11-79N23.1	4562	1.30717e-09	1.93279e-05	8.96979	4.26323	4.70656
ENSG00000258314.3|CTD-2314B22.1	5600	3.48435e-08	0.000501747	4.69781	0	4.69781
ENSG00000273064.1|RP11-474G23.3	2466.5	1.34915e-17	2.11696e-13	11.8682	7.17251	4.69572
ENSG00000228718.1|RP11-145H9.3	5099	4.28707e-09	6.27756e-05	5.09461	0.402851	4.69176
ENSG00000237481.1|RP4-803J11.2	4858	1.28911e-08	0.000187063	9.13029	4.45204	4.67824
ENSG00000242021.2|RP11-268G12.3	5395	1.53906e-07	0.00218747	7.14801	2.47598	4.67203
ENSG00000231131.5|LINC01468	5375	9.69159e-09	0.000140848	4.67109	0	4.67109
ENSG00000276523.1|RP11-490B18.6	5025	5.06468e-08	0.000727338	10.8718	6.20104	4.67076
ENSG00000262223.5|RP11-1055B8.3	4485.5	1.00038e-09	1.48217e-05	9.7367	5.06819	4.6685
ENSG00000255465.3|RP11-264E20.1	4842.5	1.08711e-09	1.60968e-05	5.23533	0.567836	4.66749
ENSG00000272057.1|CTB-40H15.4	4506	1.15126e-09	1.70387e-05	10.5145	5.85648	4.65801
ENSG00000272969.1|RP11-528I4.2	4902.5	1.2568e-08	0.000182412	7.77968	3.1235	4.65618
ENSG00000274269.1|RP4-545L17.12	5561	5.51103e-07	0.00770993	6.88684	2.23084	4.656
ENSG00000260167.1|RP11-146F11.5	4642	2.9902e-09	4.39409e-05	9.93993	5.2845	4.65543
ENSG00000253983.2|RP1-16A9.1	5004	1.78722e-08	0.000258718	7.11546	2.46088	4.65458
ENSG00000278952.1|RP11-399J13.2	3222	2.54761e-14	3.93707e-10	14.2529	9.59965	4.65324
ENSG00000234264.1|DEPDC1-AS1	5059	4.07208e-09	5.96722e-05	5.22199	0.569566	4.65243
ENSG00000227083.1|L29074.3	5515.5	1.57469e-07	0.00223717	5.78487	1.13438	4.65049
ENSG00000250451.4|HOXC-AS1	5875	1.55685e-07	0.00221228	4.65031	0	4.65031
ENSG00000267048.1|RP11-566K11.7	5681	2.02397e-06	0.0278235	7.8394	3.19131	4.64809
ENSG00000258169.1|LINC00485	4312	1.18895e-10	1.78164e-06	6.32772	1.68614	4.64158
ENSG00000229131.1|AC016710.1	6386	3.10521e-06	0.042442	4.86531	0.226944	4.63837
ENSG00000260209.1|RP11-680F20.10	4854	9.21586e-10	1.36607e-05	5.01172	0.376076	4.63564
ENSG00000274363.1|RP11-104O19.4	4382	4.27466e-10	6.36668e-06	9.56144	4.92801	4.63344
ENSG00000269873.1|CTD-2587H19.3	5710	7.70424e-07	0.0107413	6.26795	1.63478	4.63318
ENSG00000271127.1|LL22NC03-N64E9.1	5078	3.13948e-09	4.6119e-05	4.99161	0.360302	4.63131
ENSG00000260589.1|STAM-AS1	2547	3.05298e-17	4.78646e-13	10.2683	5.64679	4.62155
ENSG00000230912.1|RP3-508I15.10	5329.5	2.63845e-07	0.00372286	8.8284	4.20716	4.62124
ENSG00000272265.1|CTD-2287O16.4	5454.5	2.2073e-07	0.00312267	6.63177	2.01198	4.61979
ENSG00000258725.1|PRC1-AS1	3650.5	1.14091e-12	1.74251e-08	9.46291	4.84656	4.61635
ENSG00000231057.3|RP11-122M14.1	4548	7.39499e-10	1.09771e-05	6.57081	1.95499	4.61582
ENSG00000255142.1|AP006621.6	3596	7.6946e-13	1.17673e-08	14.53	9.91921	4.61075
ENSG00000242798.1|RP11-506M12.1	3015.5	3.26943e-15	5.07742e-11	11.6053	7.00394	4.60133
ENSG00000269289.4|CTB-92J24.3	4740	3.93577e-09	5.77063e-05	7.84096	3.24051	4.60045
ENSG00000259887.1|RP11-923I11.5	3266.5	3.56916e-14	5.51114e-10	11.8853	7.2853	4.60005
ENSG00000236643.1|RP11-175D17.3	4616	2.80552e-09	4.12412e-05	10.4925	5.89721	4.59531
ENSG00000273308.1|RP11-496H1.2	4778	8.85546e-09	0.000128803	10.7941	6.19913	4.59497
ENSG00000276071.1|CTD-3234P18.6	3856	6.26456e-12	9.50459e-08	9.40769	4.81456	4.59312
ENSG00000236519.1|LINC01424	3459	1.88584e-13	2.89986e-09	9.65506	5.06384	4.59122
ENSG00000258837.1|CTD-2566J3.1	5844	1.38416e-06	0.0191485	6.37187	1.78279	4.58909
ENSG00000272795.1|RP11-602N24.3	5462.5	6.58541e-07	0.00919323	9.03139	4.44366	4.58774
ENSG00000249550.5|LINC01234	5043.5	4.30827e-08	0.000619357	8.34733	3.76516	4.58217
ENSG00000233775.1|RP4-811H24.9	5228.5	1.59472e-08	0.000231059	5.38781	0.811707	4.5761
ENSG00000263745.4|RP11-161I6.2	5200.5	1.93632e-08	0.000280073	5.67182	1.09765	4.57417
ENSG00000257222.1|RP11-554E23.4	4062	3.93164e-11	5.92655e-07	11.753	7.18274	4.57022
ENSG00000226043.1|AP000705.7	5790	2.21472e-07	0.00313273	5.01188	0.446767	4.56512
ENSG00000258955.1|LINC00519	5420	1.5483e-07	0.00220029	6.46118	1.89635	4.56483
ENSG00000278925.1|AC005753.1	5394	3.11882e-07	0.0043885	7.63782	3.07388	4.56394
ENSG00000255599.1|AP000997.1	5525.5	5.66316e-07	0.00791824	7.75996	3.19925	4.56071
ENSG00000280353.1|CTC-453G23.7	4666	3.28003e-09	4.8164e-05	8.05873	3.50092	4.5578
ENSG00000276957.1|RP11-29B2.6	3900.5	1.03631e-11	1.56908e-07	11.4535	6.90539	4.54813
ENSG00000253347.1|CTD-2026D20.2	5133	7.3732e-08	0.00105474	8.56846	4.0213	4.54717
ENSG00000253307.1|RP11-10J21.4	5660	5.23897e-07	0.00733194	6.34683	1.8078	4.53903
ENSG00000278954.1|RP13-415G19.2	4516	5.11978e-10	7.61618e-06	6.41633	1.89402	4.52231
ENSG00000251131.1|CTD-2035E11.3	4846	1.07626e-08	0.000156337	8.91182	4.39263	4.51918
ENSG00000228430.7|RP11-15B24.5	4681.5	4.0236e-09	5.89739e-05	8.67825	4.15935	4.5189
ENSG00000257654.1|RP11-497G19.2	5931.5	1.23606e-06	0.0171281	5.66963	1.15144	4.51819
ENSG00000275223.1|RP1-63M2.7	1318.5	2.85132e-23	4.5182e-19	13.8298	9.31641	4.51343
ENSG00000262136.1|CTD-2033A16.3	5437.5	2.93652e-07	0.0041358	7.76061	3.24912	4.51149
ENSG00000280420.1|AC005355.3	5516	7.94836e-07	0.0110764	8.41775	3.91353	4.50422
ENSG00000271778.1|RP11-379F4.8	4354	4.00481e-10	5.96917e-06	11.0995	6.59705	4.5025
ENSG00000267769.1|CTB-50L17.9	3321	6.25227e-14	9.63976e-10	11.9326	7.43503	4.49759
ENSG00000261761.3|RP11-103J17.2	5769	1.71136e-07	0.00242825	4.83003	0.334069	4.49596
ENSG00000276831.1|CTD-2105E13.16	5860	3.70672e-07	0.0052072	4.97182	0.476096	4.49573
ENSG00000250874.1|CTC-480C2.1	5909	4.81165e-07	0.00674015	5.05727	0.561637	4.49564
ENSG00000257596.1|RP11-968A15.2	2662.5	1.04164e-16	1.62923e-12	13.2548	8.76298	4.49185
ENSG00000268896.1|RP11-256I23.1	5684	7.71926e-07	0.0107614	6.31693	1.82568	4.49126
ENSG00000224141.4|AL109763.2	6143	1.29824e-06	0.0179806	4.86738	0.378104	4.48928
ENSG00000266401.1|RP11-874J12.4	5500	8.90931e-08	0.00127305	5.39906	0.91257	4.48649
ENSG00000269560.1|CTD-2192J16.21	5243	2.06322e-07	0.00292132	10.417	5.93123	4.48582
ENSG00000230499.1|AC108463.1	3567.5	5.77456e-13	8.84201e-09	11.7593	7.2761	4.48322
ENSG00000272226.1|RP11-63G10.3	5295	2.54851e-07	0.00359722	9.25628	4.77311	4.48316
ENSG00000258260.1|RP11-977G19.14	5443	1.17293e-07	0.00167095	5.96857	1.49025	4.47832
ENSG00000211683.3|KB-1572G7.3	4938	2.04965e-08	0.000296339	8.14264	3.66505	4.4776
ENSG00000228216.1|RP11-367F23.1	5582.5	1.21177e-06	0.0168036	9.1497	4.67588	4.47382
ENSG00000280176.1|RP11-84A12.1	5954.5	1.76843e-06	0.0243654	5.68856	1.21741	4.47114
ENSG00000272312.1|RP11-239L20.6	5525.5	2.34209e-07	0.00330891	6.23306	1.76533	4.46773
ENSG00000273102.1|AP000569.9	5489	3.0401e-07	0.00427894	6.85993	2.39388	4.46605
ENSG00000274403.1|CTD-2036P10.6	4258	1.86133e-10	2.78437e-06	10.8381	6.37342	4.46471
ENSG00000255843.1|AP000593.7	4977	3.0795e-08	0.000443941	9.9783	5.51573	4.46257
ENSG00000279306.1|RP5-915N17.11	5182.5	9.79869e-08	0.00139857	7.77587	3.31353	4.46234
ENSG00000266717.1|RP11-855A2.3	5502.5	3.61038e-07	0.00507402	6.35705	1.897	4.46005
ENSG00000271717.1|CTD-3020H12.4	5696	2.10298e-06	0.0288992	8.22014	3.76025	4.45989
ENSG00000223485.1|RP11-417E7.1	4705.5	4.06339e-09	5.9549e-05	8.79325	4.33409	4.45916
ENSG00000189229.10|AC069277.2	5438	8.18032e-08	0.00116954	5.49493	1.03613	4.4588
ENSG00000231927.1|AC102953.6	5880	3.89641e-07	0.00547017	4.93347	0.474676	4.45879
ENSG00000275371.1|RP11-455F5.6	4105	5.55498e-11	8.35803e-07	10.3599	5.90287	4.45701
ENSG00000253642.4|RP11-317N12.1	6062	1.62e-06	0.0223544	5.21263	0.75886	4.45377
ENSG00000236751.1|LINC01186	3826	5.52514e-12	8.38496e-08	12.6555	8.20416	4.45138
ENSG00000254142.2|RP11-53M11.3	5136.5	7.51139e-09	0.000109418	5.02633	0.578298	4.44803
ENSG00000226825.1|LINC01509	5794	1.58546e-07	0.00225231	4.66448	0.220509	4.44397
ENSG00000277728.1|RP11-143K11.7	2552	3.30341e-17	5.17777e-13	12.7082	8.26481	4.4434
ENSG00000275248.1|RP11-40E6.2	5535	2.29902e-07	0.00324966	5.95115	1.50804	4.44312
ENSG00000228802.1|AC073641.2	5558	1.57177e-07	0.00223317	5.52708	1.08471	4.44237
ENSG00000229869.1|RP11-363N22.2	5326	2.95581e-07	0.00416237	9.32066	4.88003	4.44063
ENSG00000237390.1|RP11-139I14.2	4492	4.94272e-10	7.35379e-06	6.15989	1.72176	4.43813
ENSG00000253706.4|RP11-758M4.4	5539	7.22224e-08	0.00103336	4.95918	0.521978	4.4372
ENSG00000280032.1|RP11-832A4.7	4223	9.88257e-11	1.48229e-06	7.82409	3.39154	4.43255
ENSG00000232555.1|AC104088.1	5983.5	1.51926e-06	0.0209917	5.54441	1.114	4.4304
ENSG00000272506.1|RP4-535B20.4	5732.5	3.16994e-06	0.043314	8.23717	3.80847	4.4287
ENSG00000273363.1|RP11-285G1.14	3920	1.22586e-11	1.85522e-07	11.6941	7.26766	4.42641
ENSG00000279579.2|bP-2189O9.3	5530	4.76e-07	0.00666971	7.33643	2.91709	4.41934
ENSG00000264785.1|RP11-311F12.2	6037	8.21309e-07	0.0114376	4.8546	0.439088	4.41552
ENSG00000227017.1|AC007036.6	5592.5	8.16576e-07	0.0113733	7.24955	2.83583	4.41373
ENSG00000262412.1|RP11-85G18.6	5391.5	1.82272e-07	0.00258425	6.2583	1.85135	4.40695
ENSG00000254998.1|RP11-94P11.4	6000	3.00335e-07	0.00422872	4.40618	0	4.40618
ENSG00000272334.1|RP11-129K12.1	5589	5.19128e-07	0.00726728	6.37662	1.97086	4.40576
ENSG00000267413.1|RP11-636O21.1	5602	7.99905e-08	0.00114378	4.79528	0.391029	4.40425
ENSG00000217702.2|RP11-287D1.4	4768	7.3151e-09	0.000106574	9.13031	4.72743	4.40288
ENSG00000248238.1|RP11-3J1.1	5404.5	2.03027e-07	0.00287526	7.55024	3.15355	4.3967
ENSG00000270195.1|RP11-572O17.1	1327.5	3.18423e-23	5.04478e-19	13.6588	9.27055	4.38826
ENSG00000269420.4|CTD-2265M8.2	3851	6.95222e-12	1.05437e-07	11.5438	7.15713	4.38669
ENSG00000248431.1|AC005150.1	6335	3.53075e-06	0.0481489	4.7938	0.407115	4.38668
ENSG00000253161.4|RP11-150O12.1	5381.5	2.09496e-07	0.00296584	6.61138	2.22572	4.38566
ENSG00000269161.1|CTD-3131K8.3	4823	1.26471e-08	0.000183535	10.9848	6.6	4.38483
ENSG00000272068.1|RP11-284F21.9	3308	5.66225e-14	8.73232e-10	12.5743	8.19477	4.37956
ENSG00000226686.6|LINC01535	3893.5	8.86273e-12	1.34297e-07	9.88777	5.51191	4.37586
ENSG00000204832.8|ST8SIA6-AS1	4781	9.64203e-09	0.000140137	12.618	8.24423	4.37373
ENSG00000163364.8|LINC01116	2875.5	8.90045e-16	1.38625e-11	12.1115	7.74053	4.37095
ENSG00000271151.1|RP11-394I13.2	2882.5	9.44561e-16	1.47097e-11	11.6778	7.312	4.36582
ENSG00000264080.1|CTD-2015H3.1	5140.5	5.77463e-08	0.000827967	8.85358	4.48808	4.3655
ENSG00000272810.1|U91328.22	4192.5	1.12642e-10	1.68828e-06	11.4612	7.09699	4.36419
ENSG00000224066.1|RP4-622L5.7	4680.5	4.29242e-09	6.28497e-05	9.29123	4.9292	4.36203
ENSG00000226510.1|UPK1A-AS1	5772.5	3.46192e-06	0.047231	8.37985	4.02132	4.35854
ENSG00000225891.1|RP3-476K8.3	5002.5	4.24567e-08	0.000610442	10.3664	6.01541	4.35103
ENSG00000250682.4|LINC00491	6052.5	5.68609e-07	0.00794915	4.53109	0.180148	4.35094
ENSG00000259883.1|EHD4-AS1	4910	2.2135e-08	0.000319918	9.80773	5.45746	4.35026
ENSG00000271821.1|XXbac-BPG299F13.14	4152	8.08166e-11	1.21314e-06	11.3147	6.97118	4.34354
ENSG00000272797.1|RP11-368I23.3	6000	3.00336e-07	0.00422872	4.33966	0	4.33966
ENSG00000261386.2|CTD-2012K14.6	4547.5	1.58182e-09	2.33555e-05	9.24955	4.91053	4.33902
ENSG00000275197.1|RP11-295I5.4	5522.5	6.3364e-07	0.00884878	7.40277	3.07017	4.3326
ENSG00000245667.2|RP5-940J5.8	5171	9.06889e-08	0.0012954	8.25124	3.922	4.32924
ENSG00000272205.1|RP11-277B15.3	1866	1.86021e-20	2.93709e-16	12.838	8.50893	4.32908
ENSG00000262115.1|RP11-455O6.2	3780.5	3.5399e-12	5.38242e-08	10.3357	6.007	4.32871
ENSG00000280129.1|RP11-298I3.3	2295	2.16867e-18	3.41067e-14	11.2395	6.92029	4.31918
ENSG00000271795.1|CTC-251D13.1	3201.5	2.0839e-14	3.2215e-10	10.1562	5.84338	4.31278
ENSG00000232233.1|RP11-573D15.2	4548	1.39055e-09	2.05482e-05	8.00847	3.69768	4.3108
ENSG00000226197.2|RP11-536O18.1	5455.5	5.21005e-07	0.00729302	8.3795	4.06986	4.30964
ENSG00000203446.2|AC004988.1	5251.5	1.67195e-07	0.002373	7.75101	3.44275	4.30826
ENSG00000261396.1|CTD-2012K14.2	5722	4.48491e-07	0.0062874	5.39314	1.08638	4.30676
ENSG00000260495.1|RP11-55K13.1	2640	8.05435e-17	1.26043e-12	9.90832	5.61035	4.29798
ENSG00000270038.1|RP11-1070N10.7	6127	1.28211e-06	0.0177597	4.72809	0.432785	4.2953
ENSG00000271803.1|RP1-63M2.5	5808	1.66947e-07	0.00236965	4.50736	0.215076	4.29229
ENSG00000242268.2|RP11-368I23.2	5958	1.2312e-06	0.0170669	5.34749	1.05568	4.29181
ENSG00000280028.1|RP11-118E18.1	5631.5	2.73635e-07	0.00385881	5.55705	1.26532	4.29173
ENSG00000265100.1|RP11-147L13.2	2620.5	6.70076e-17	1.049e-12	10.9874	6.69967	4.28775
ENSG00000261019.1|RP11-111K18.2	4303.5	2.66198e-10	3.97594e-06	9.85793	5.57209	4.28585
ENSG00000245614.3|DDX11-AS1	959	3.16929e-25	5.02872e-21	12.176	7.89196	4.28407
ENSG00000272468.1|RP1-86C11.7	3624	9.837e-13	1.50319e-08	12.9991	8.72239	4.27672
ENSG00000273164.1|AC000095.11	5495.5	5.92118e-07	0.00827484	8.08412	3.80904	4.27508
ENSG00000272942.1|CTA-246H3.12	5732.5	2.41765e-07	0.00341444	4.89731	0.625815	4.2715
ENSG00000227256.1|MIS18A-AS1	3941	1.41352e-11	2.13795e-07	10.5685	6.30905	4.25947
ENSG00000250590.4|RP11-565A3.2	5989	4.19325e-07	0.00588228	4.44081	0.182303	4.2585
ENSG00000276768.1|RP5-1116H23.5	5842	2.56166e-06	0.0351127	6.50695	2.25495	4.252
ENSG00000271959.1|CTD-3064M3.7	3825	5.60614e-12	8.50732e-08	10.5608	6.31498	4.24581
ENSG00000250244.4|CTB-49A3.4	6041.5	5.86501e-07	0.00819811	4.46175	0.22271	4.23904
ENSG00000273019.1|RP11-508N22.13	5953	1.92637e-06	0.0265088	5.61135	1.37328	4.23808
ENSG00000225905.1|RP4-758J18.7	4705.5	5.1926e-09	7.5895e-05	10.7099	6.47559	4.23434
ENSG00000229983.1|RP11-15I11.2	5896	3.43679e-06	0.0469053	6.48655	2.25804	4.22851
ENSG00000267986.1|AC130469.2	5735.5	3.43908e-06	0.0469331	9.26987	5.04821	4.22166
ENSG00000224409.1|RP11-114B7.6	6118.5	8.28427e-07	0.0115359	4.43137	0.214978	4.21639
ENSG00000260874.4|RP11-715J22.4	3824	5.23916e-12	7.95304e-08	10.7183	6.50327	4.21501
ENSG00000259215.1|RP11-253M7.4	5454	6.05094e-07	0.00845256	8.84336	4.62882	4.21455
ENSG00000229970.3|AC007128.1	5730	1.48699e-07	0.00211421	4.5429	0.345919	4.19698
ENSG00000231465.2|RP11-542K23.9	6105	3.64017e-06	0.0495974	5.60922	1.4137	4.19552
ENSG00000270562.1|RP11-154H23.3	4425.5	6.74464e-10	1.00165e-05	9.14502	4.95165	4.19337
ENSG00000263727.1|RP11-806L2.5	6091.5	8.47794e-07	0.0118021	4.43499	0.247896	4.18709
ENSG00000281333.1|RP11-900F13.3	5558	9.20636e-07	0.012807	8.2618	4.07564	4.18616
ENSG00000234948.1|LINC01524	5069	7.10771e-09	0.000103584	4.95677	0.777357	4.17942
ENSG00000262768.2|RP11-353N14.1	5903	4.83075e-07	0.00676595	4.63091	0.451923	4.17899
ENSG00000225255.5|LA16c-83F12.6	6056.5	6.5541e-07	0.00915084	4.40724	0.229926	4.17732
ENSG00000254369.5|HOXA-AS3	4818.5	2.52341e-09	3.71169e-05	5.26048	1.08687	4.17361
ENSG00000229588.1|RP11-479J7.2	5897.5	9.81132e-07	0.0136377	5.27055	1.0975	4.17305
ENSG00000248362.1|CTC-327F10.5	5764	2.6636e-07	0.00375755	4.78156	0.609537	4.17202
ENSG00000231172.2|AC007099.1	5670	1.89367e-06	0.026072	7.92432	3.75971	4.16461
ENSG00000261136.1|RP11-37C7.3	2561.5	3.65035e-17	5.7201e-13	10.5453	6.38453	4.16075
ENSG00000271966.1|RP11-7F18.2	3619	8.90928e-13	1.36187e-08	10.5	6.34138	4.15861
ENSG00000273584.1|RP11-861L17.4	5857.5	1.09034e-06	0.0151371	5.27517	1.11699	4.15818
ENSG00000267013.4|CTD-2171N6.1	5108	7.8836e-08	0.00112751	7.9696	3.812	4.1576
ENSG00000260498.4|RP4-536B24.4	5620	7.20061e-07	0.0100456	6.46963	2.3141	4.15554
ENSG00000229739.2|RP11-295K2.3	5041	5.92796e-08	0.000849773	11.666	7.51053	4.15549
ENSG00000243961.2|RP5-839B4.8	5705.5	1.1065e-06	0.015356	6.41566	2.26537	4.15029
ENSG00000259062.2|ACTN1-AS1	5294.5	2.59951e-07	0.00366843	8.80987	4.66504	4.14483
ENSG00000267424.1|CTD-2265O21.3	5814	8.13734e-07	0.0113345	5.3851	1.2417	4.1434
ENSG00000257191.1|RP11-390N6.1	5975	2.63651e-07	0.00372038	4.13562	0	4.13562
ENSG00000250348.1|RP11-466P24.6	5113	8.65627e-08	0.00123715	10.4277	6.29397	4.13369
ENSG00000266261.1|RP11-640I15.1	5604	1.66759e-06	0.0229993	9.14642	5.01293	4.13349
ENSG00000279613.1|RP13-638C3.5	5099	4.51963e-08	0.000649562	6.75298	2.62554	4.12743
ENSG00000279685.2|MAPT-IT1	4697	3.1757e-09	4.66447e-05	7.2397	3.11914	4.12056
ENSG00000272948.2|AP001412.1	2656.5	9.71367e-17	1.51951e-12	11.827	7.71191	4.11513
ENSG00000274386.3|RP5-994D16.11	5064.5	5.30691e-08	0.000761754	8.07584	3.96139	4.11445
ENSG00000276255.2|RP5-881P19.7	4959	8.38373e-09	0.000121992	5.4832	1.37548	4.10772
ENSG00000260830.1|RP11-524O1.4	5305.5	2.93226e-07	0.00413008	9.37624	5.27042	4.10582
ENSG00000279422.1|RP11-641J8.1	5606	1.58076e-06	0.0218192	8.99234	4.88686	4.10548
ENSG00000248187.1|RP11-184M15.1	5194.5	1.02939e-07	0.00146863	7.33194	3.22737	4.10457
ENSG00000233085.4|XXyac-YX65C7_A.3	5982	6.7277e-07	0.00938918	4.544	0.440626	4.10337
ENSG00000243810.1|RP5-1096J16.1	6221	2.14905e-06	0.0295236	4.53071	0.432207	4.0985
ENSG00000234215.2|RP5-942I16.1	5765	1.39561e-06	0.0193041	6.23485	2.14024	4.09461
ENSG00000272511.1|RP11-180N14.1	5448.5	6.58829e-07	0.0091966	8.71116	4.62196	4.08919
ENSG00000273443.1|RP11-54O7.18	5253.5	2.14356e-07	0.00303378	10.2659	6.18068	4.08523
ENSG00000223806.6|LINC00114	5236.5	9.60206e-08	0.00137079	6.84392	2.76854	4.07538
ENSG00000230126.1|FGF12-AS2	5767	1.36301e-07	0.00193916	4.27862	0.20402	4.0746
ENSG00000251388.1|RP11-427M20.1	5894.5	1.97292e-06	0.0271375	5.78148	1.71041	4.07107
ENSG00000276505.1|CMB9-94B1.2	4925.5	2.65898e-08	0.00038369	12.0577	7.98765	4.07009
ENSG00000261723.1|CTD-2196E14.3	5395	3.01831e-07	0.00424917	7.49325	3.43001	4.06325
ENSG00000245080.5|RP11-320N21.1	5090	2.30239e-08	0.000332672	5.63224	1.57224	4.06
ENSG00000266936.1|CTC-215O4.4	6083	3.37169e-06	0.0460269	5.21599	1.15665	4.05934
ENSG00000224814.1|AC114812.8	5889	1.10484e-06	0.015334	5.12846	1.07374	4.05472
ENSG00000261664.4|TTC39A-AS1	4892.5	1.49981e-08	0.000217413	8.76398	4.70943	4.05454
ENSG00000233791.4|LINC01136	3514.5	3.51949e-13	5.40065e-09	9.76907	5.71513	4.05393
ENSG00000249650.1|RP11-310P5.1	5834.5	5.89087e-07	0.00823367	4.89449	0.840744	4.05374
ENSG00000277581.1|RP4-616B8.6	5624.5	1.79219e-06	0.0246892	8.81241	4.75938	4.05303
ENSG00000262692.1|CTD-3195I5.3	4460.5	9.35101e-10	1.38591e-05	13.1222	9.07239	4.04981
ENSG00000229191.1|RP11-168O16.1	5051	1.61607e-08	0.000234119	5.40916	1.36851	4.04065
ENSG00000188365.3|AC092171.2	5578.5	1.22562e-06	0.0169932	7.85949	3.82121	4.03828
ENSG00000205740.2|RP11-363N22.3	2586.5	4.60305e-17	7.21068e-13	9.13595	5.10099	4.03496
ENSG00000250133.2|HOXC-AS2	5454	1.86199e-07	0.00263937	5.76541	1.73546	4.02995
ENSG00000253513.1|RP11-6D1.3	6059.5	1.5924e-06	0.0219783	4.70037	0.674351	4.02602
ENSG00000268941.2|RP5-907D15.4	5841.5	4.08185e-07	0.00572724	4.59631	0.579933	4.01638
ENSG00000266313.1|RP11-173M1.4	4511	1.33288e-09	1.97066e-05	11.6173	7.60828	4.00904
ENSG00000227071.1|FOCAD-AS1	5738.5	3.07676e-06	0.0420593	8.33317	4.32454	4.00863
ENSG00000269997.1|RP11-214K3.21	5304.5	2.80233e-07	0.00395101	9.38854	5.39014	3.99839
ENSG00000251320.1|CTC-327F10.4	5963.5	2.26008e-06	0.0310332	5.4981	1.50007	3.99803
ENSG00000277840.1|RP11-103B5.4	5496.5	9.80976e-07	0.0136365	9.78463	5.78928	3.99535
ENSG00000227115.5|RP11-267C16.1	5580	1.06946e-07	0.00152495	4.53006	0.543933	3.98613
ENSG00000231252.1|RP11-436K8.1	5478.5	2.95509e-07	0.00416165	6.00283	2.01888	3.98396
ENSG00000272100.1|RP11-155O18.6	4383	5.10265e-10	7.59121e-06	11.94	7.95651	3.98347
ENSG00000272906.1|RP11-533E19.7	1432.5	1.14141e-22	1.80754e-18	13.2948	9.31215	3.98266
ENSG00000235530.5|AC087294.2	3268.5	3.83488e-14	5.92029e-10	10.2675	6.29597	3.97151
ENSG00000279212.1|RP13-16H11.8	4921.5	1.89189e-08	0.000273718	7.22097	3.25002	3.97095
ENSG00000196668.3|LINC00173	4372.5	4.65001e-10	6.9234e-06	9.82608	5.85552	3.97057
ENSG00000277368.1|RP11-380N8.7	5297	2.81306e-07	0.00396585	9.95066	5.98272	3.96794
ENSG00000259488.2|RP11-154J22.1	2809	4.53127e-16	7.06652e-12	9.76363	5.79603	3.9676
ENSG00000276952.1|RP5-965G21.6	3637.5	1.1068e-12	1.69053e-08	11.9458	7.98205	3.96376
ENSG00000234283.1|RP11-495P10.6	6297	3.31242e-06	0.0452245	4.42039	0.457458	3.96293
ENSG00000267683.1|AC008991.1	6350	1.75616e-06	0.0242016	3.96136	0	3.96136
ENSG00000234793.1|AC114730.7	5905	2.64095e-06	0.0361836	5.66405	1.70692	3.95713
ENSG00000260051.1|LA16c-390E6.4	4130	6.76752e-11	1.01696e-06	11.8539	7.90341	3.95053
ENSG00000279237.1|RP11-212E4.1	5730	9.24103e-07	0.0128543	5.56351	1.61673	3.94678
ENSG00000267605.4|CTD-3220F14.1	4865.5	1.11619e-08	0.000162081	7.10169	3.16051	3.94118
ENSG00000270933.1|CTD-2227E11.1	1334.5	3.47135e-23	5.49897e-19	15.5659	11.6268	3.93908
ENSG00000279200.1|RP11-524F11.3	5578	7.44461e-07	0.0103823	6.0651	2.12923	3.93587
ENSG00000264769.1|RP11-498C9.12	4677.5	4.37627e-09	6.40598e-05	11.152	7.2183	3.93371
ENSG00000182366.8|FAM87A	5077.5	5.1008e-08	0.000732423	7.01192	3.0809	3.93102
ENSG00000223907.1|LINC01226	4698	5.15533e-09	7.53657e-05	9.63852	5.7092	3.92932
ENSG00000257185.1|RP11-626P14.2	6200	1.27252e-06	0.0176282	4.12661	0.203104	3.92351
ENSG00000231226.1|TRIM31-AS1	5695.5	1.81884e-06	0.0250526	7.70024	3.77879	3.92146
ENSG00000250432.4|RP11-834C11.5	5706.5	7.52825e-07	0.0104974	5.47901	1.56774	3.91128
ENSG00000232416.3|BPESC1	5178	6.08109e-09	8.87656e-05	4.21827	0.307117	3.91115
ENSG00000274751.1|LA16c-358B7.4	4040.5	2.89377e-11	4.3667e-07	7.70612	3.79575	3.91037
ENSG00000273925.1|RP11-227D13.5	5987	2.94895e-06	0.0403475	5.41214	1.50304	3.9091
ENSG00000226862.1|RP11-569A11.1	5558	1.57308e-06	0.0217164	12.3689	8.46366	3.90523
ENSG00000249628.2|LINC00942	5599.5	1.56246e-06	0.0215728	8.3035	4.39951	3.90399
ENSG00000278958.1|RP11-313L6.2	6125	5.71275e-07	0.00798586	3.90313	0	3.90313
ENSG00000230131.4|RP11-282I1.1	5751.5	3.55239e-07	0.00499395	4.66169	0.761797	3.89989
ENSG00000273473.1|LL09NC01-139C3.1	3733.5	2.57985e-12	3.92756e-08	13.1948	9.29509	3.89969
ENSG00000279817.1|RP11-386I8.4	5976	1.39152e-06	0.0192489	4.75992	0.862922	3.897
ENSG00000261207.1|LA16c-361A3.3	5732	3.49788e-06	0.0477076	8.90961	5.01688	3.89273
ENSG00000229893.2|AC004549.6	5695.5	1.37315e-06	0.0189989	6.0678	2.17776	3.89004
ENSG00000267778.1|AC004221.2	5961.5	2.57605e-06	0.0353073	5.33996	1.45718	3.88278
ENSG00000279900.1|RP11-113K21.6	5734.5	3.41902e-06	0.0466662	9.04514	5.16254	3.8826
ENSG00000272405.1|RP11-284F21.10	2885	9.82977e-16	1.53069e-11	15.5048	11.6223	3.88255
ENSG00000260046.1|RP11-454K7.3	4590	2.24151e-09	3.29994e-05	8.9853	5.10988	3.87541
ENSG00000278041.1|RP5-984P4.6	5264.5	1.44654e-08	0.000209777	4.34313	0.470979	3.87215
ENSG00000254812.1|RP11-661A12.12	5499.5	1.06766e-06	0.0148245	10.5073	6.63991	3.86744
ENSG00000226673.1|LINC01108	4449.5	7.48986e-10	1.11149e-05	9.15412	5.28687	3.86725
ENSG00000227740.1|RP11-318C24.2	5248	2.30912e-07	0.00326371	11.6626	7.79663	3.86593
ENSG00000230269.5|RP1-40E16.9	6067	1.67659e-06	0.0231219	4.57632	0.713455	3.86286
ENSG00000260636.1|RP11-439L8.5	6258	1.93865e-06	0.0266739	4.08878	0.23425	3.85453
ENSG00000259705.1|RP11-227D13.1	5226.5	1.19362e-07	0.0017002	6.98709	3.1401	3.84699
ENSG00000248540.2|RP11-247C2.2	5193.5	6.46607e-08	0.00092607	6.17584	2.33752	3.83832
ENSG00000242428.4|C3orf67-AS1	5281	1.1592e-07	0.00165151	6.32212	2.489	3.83312
ENSG00000259442.1|RP11-752G15.8	5459.5	6.70106e-07	0.00935334	8.16248	4.33094	3.83154
ENSG00000259780.3|RP11-304L19.12	5746.5	1.00406e-06	0.0139524	5.58051	1.75158	3.82893
ENSG00000279191.1|RP11-803D5.1	4372	4.05249e-10	6.03942e-06	8.03435	4.20939	3.82496
ENSG00000187013.4|C17orf82	1236.5	1.04017e-23	1.64919e-19	13.19	9.36984	3.8202
ENSG00000242553.1|AP001432.14	4383	4.68732e-10	6.97801e-06	10.623	6.80282	3.82014
ENSG00000272192.1|CTD-2532N20.1	5243	1.60812e-07	0.00228418	8.57221	4.75286	3.81935
ENSG00000273416.1|RP4-597N16.4	5201	1.67515e-07	0.00237737	11.5305	7.72787	3.80266
ENSG00000275484.1|CTC-1337H24.4	3620.5	9.52855e-13	1.45615e-08	12.513	8.71255	3.80044
ENSG00000265912.1|RP11-583F2.2	4487.5	1.00573e-09	1.48989e-05	8.36066	4.56552	3.79514
ENSG00000274460.1|CTD-2649C14.2	1318.5	2.85357e-23	4.52148e-19	13.124	9.33787	3.78613
ENSG00000254461.1|RP11-755F10.3	4788.5	9.43754e-09	0.000137222	10.4096	6.62463	3.785
ENSG00000267053.5|CTD-3162L10.1	4530	1.33545e-09	1.97433e-05	8.44492	4.66018	3.78474
ENSG00000245719.1|RP11-34F13.2	5640	4.33182e-07	0.00607537	5.05079	1.27738	3.77341
ENSG00000243224.1|RP5-1157M23.2	2932.5	1.55019e-15	2.41163e-11	11.3658	7.60754	3.75825
ENSG00000267197.1|CTC-429L19.3	4771.5	8.7018e-09	0.000126585	11.3311	7.57391	3.7572
ENSG00000272620.1|AFAP1-AS1	4116	6.12848e-11	9.21478e-07	10.1055	6.35917	3.74634
ENSG00000228022.4|HCG20	4373	4.62841e-10	6.89216e-06	10.2209	6.48303	3.73792
ENSG00000272973.1|KB-1125A3.11	4583.5	2.30914e-09	3.39812e-05	11.3322	7.59506	3.73716
ENSG00000274427.1|RP11-972P1.10	4919	2.53849e-08	0.000366507	12.2855	8.54857	3.73691
ENSG00000267243.4|AC005307.3	5743.5	3.91588e-07	0.00549712	4.53013	0.802344	3.72778
ENSG00000279330.1|AJ003147.11	3257.5	3.53091e-14	5.45243e-10	10.7008	6.97629	3.72449
ENSG00000229953.1|RP11-284F21.7	3234	2.84513e-14	4.39601e-10	14.719	10.9953	3.72376
ENSG00000267394.1|CTB-175E5.7	5363	3.79596e-07	0.00533028	9.15858	5.436	3.72258
ENSG00000275236.1|AC009120.11	5414	5.43464e-07	0.00760415	8.07483	4.35652	3.71831
ENSG00000272247.1|RP11-379F4.9	5568	1.63636e-06	0.0225752	10.6072	6.89016	3.71705
ENSG00000272844.1|RP11-484K9.4	5461	7.32705e-07	0.0102198	8.88382	5.16736	3.71646
ENSG00000272301.1|RP11-111M22.4	3940.5	1.49671e-11	2.26318e-07	12.8889	9.17554	3.71334
ENSG00000229258.4|RP11-552D8.1	5347	1.54492e-07	0.00219565	6.31946	2.60823	3.71122
ENSG00000260978.1|MKRN3-AS1	6317	3.44655e-06	0.0470316	4.12266	0.427218	3.69544
ENSG00000279479.1|RP11-91I8.2	6113	1.10171e-06	0.0152928	4.0279	0.336528	3.69137
ENSG00000238062.4|SPATA3-AS1	4439.5	6.40456e-10	9.51461e-06	7.86583	4.17766	3.68817
ENSG00000276250.1|CTD-2349P21.12	4964	3.42527e-08	0.000493409	11.2975	7.6115	3.68597
ENSG00000244137.1|RP11-99J16__A.2	5726	5.43061e-07	0.00759905	4.96299	1.28229	3.6807
ENSG00000226245.1|ZNF32-AS1	5127.5	1.03136e-07	0.00147134	11.3615	7.68173	3.67979
ENSG00000279667.1|RP11-656D10.7	5723	2.97411e-06	0.0406768	7.85392	4.17799	3.67593
ENSG00000224939.1|LINC00184	5538	4.92376e-07	0.00689523	5.66781	1.99276	3.67505
ENSG00000263412.1|RP5-890E16.2	770	2.75485e-26	4.37498e-22	12.4299	8.75938	3.67053
ENSG00000260442.4|ATP2A1-AS1	3575.5	6.39682e-13	9.79098e-09	12.6605	8.99159	3.66891
ENSG00000259804.1|CTD-2012K14.7	5283.5	2.67804e-07	0.00377765	9.43239	5.76753	3.66486
ENSG00000279205.1|RP11-632P5.1	5799	1.31039e-06	0.0181476	5.16491	1.50203	3.66288
ENSG00000231054.1|AC009236.2	6308	3.57517e-06	0.0487367	4.09005	0.436238	3.65382
ENSG00000272170.1|RP11-387M24.5	5109.5	9.05226e-08	0.00129312	10.9997	7.34609	3.65359
ENSG00000267811.1|RP11-727F15.11	4559.5	1.9647e-09	2.89518e-05	11.903	8.25122	3.65176
ENSG00000260425.1|LA16c-316G12.2	4607.5	2.43794e-09	3.58719e-05	10.3482	6.69898	3.64924
ENSG00000163915.6|IGF2BP2-AS1	5217.5	1.22613e-07	0.00174602	7.27835	3.6301	3.64825
ENSG00000274776.1|RP11-687F6.5	5278	2.24108e-07	0.00316978	7.5404	3.89324	3.64716
ENSG00000273445.1|RP11-1399P15.1	5223.5	1.63922e-07	0.0023277	10.1974	6.55169	3.64566
ENSG00000273419.1|RP4-751H13.7	4967.5	3.26952e-08	0.000471137	7.86579	4.22423	3.64156
ENSG00000271590.1|RP11-181E10.3	5415	4.0651e-07	0.00570415	7.39434	3.76078	3.63356
ENSG00000232725.1|U52111.14	4738.5	6.4239e-09	9.37183e-05	9.53049	5.89844	3.63205
ENSG00000271032.1|CTD-2527I21.14	4367.5	4.44585e-10	6.62076e-06	11.6383	8.00833	3.62994
ENSG00000267650.1|CTD-2553C6.1	5737.5	3.13739e-06	0.0428787	7.69752	4.07521	3.62231
ENSG00000233154.4|RP4-655J12.4	3919.5	1.20737e-11	1.82735e-07	10.2976	6.68268	3.61492
ENSG00000275601.1|AC011330.13	5246	2.18777e-07	0.00309548	10.3802	6.7696	3.61063
ENSG00000262772.1|RP11-353N14.2	5111.5	8.39186e-08	0.00119953	9.31281	5.70468	3.60813
ENSG00000277144.1|RP11-59H7.4	4251	1.6019e-10	2.39741e-06	10.2271	6.62478	3.60227
ENSG00000236095.1|RP11-49O14.2	5529.5	1.31176e-06	0.0181653	11.4991	7.90827	3.59087
ENSG00000279774.1|RP11-278H7.5	5747.5	2.43267e-06	0.0333689	6.23931	2.64886	3.59045
ENSG00000233718.4|MYCNOS	5684.5	1.65604e-06	0.0228435	6.73242	3.1433	3.58912
ENSG00000273374.1|RP11-383I23.2	4110.5	5.69669e-11	8.5701e-07	8.71087	5.12929	3.58158
ENSG00000236617.2|RP11-46H11.12	5248	2.29536e-07	0.00324472	11.7392	8.15852	3.58067
ENSG00000279792.1|RP11-893F2.18	3858	7.35677e-12	1.11558e-07	9.94984	6.37196	3.57789
ENSG00000258609.2|LINC-ROR	5917.5	3.05878e-06	0.0418227	5.37821	1.80188	3.57634
ENSG00000247324.2|RP11-510M2.2	5356.5	3.80098e-07	0.00533696	7.32979	3.75483	3.57496
ENSG00000203706.7|SERTAD4-AS1	4026	3.03862e-11	4.58376e-07	12.513	8.94247	3.57051
ENSG00000272716.1|RP11-563N4.1	3028.5	3.98222e-15	6.18001e-11	12.0902	8.52111	3.56913
ENSG00000258811.1|CTD-3051D23.1	5306	2.5246e-07	0.00356423	7.12409	3.55882	3.56527
ENSG00000279039.1|CTC-260E6.3	5667.5	3.63391e-07	0.00510673	4.57381	1.01948	3.55433
ENSG00000268894.5|PLCE1-AS1	5581	3.9941e-07	0.00560572	5.09755	1.54335	3.55419
ENSG00000246792.2|RP11-68L18.1	4895.5	1.5033e-08	0.000217888	6.88207	3.32894	3.55313
ENSG00000264727.1|RP11-680C21.1	5675	8.36616e-08	0.00119594	3.72471	0.172768	3.55194
ENSG00000280409.1|LINC01101	5746	1.72797e-06	0.0238184	6.40866	2.86466	3.544
ENSG00000227195.7|MIR663AHG	6064	1.32261e-06	0.018309	4.00192	0.465095	3.53682
ENSG00000255306.1|RP5-901A4.1	4119	6.43635e-11	9.67448e-07	11.7479	8.21265	3.53528
ENSG00000279048.1|RP11-511H23.2	2071.5	1.88423e-19	2.9703e-15	11.2192	7.68566	3.53356
ENSG00000246323.2|RP11-325L7.1	5911	1.19623e-06	0.0165894	4.47964	0.949238	3.5304
ENSG00000225506.2|CYP4A22-AS1	3823	5.22961e-12	7.93907e-08	10.4896	6.96255	3.5271
ENSG00000259895.1|RP11-715J22.2	4670	3.48277e-09	5.11201e-05	7.64122	4.11512	3.5261
ENSG00000273249.1|LL09NC01-251B2.3	3992.5	2.27779e-11	3.44083e-07	11.0854	7.56141	3.52397
ENSG00000232527.6|RP11-14N7.2	4294.5	2.57754e-10	3.85007e-06	11.4388	7.92373	3.5151
ENSG00000277050.1|RP11-102G14.1	5210	1.75506e-07	0.00248938	10.9551	7.44208	3.51307
ENSG00000268093.1|AC022154.7	4050	3.58712e-11	5.40938e-07	10.3465	6.83403	3.51247
ENSG00000225953.2|SATB2-AS1	3704	1.87907e-12	2.8652e-08	9.40425	5.89452	3.50973
ENSG00000230366.8|DSCR9	4380	4.65463e-10	6.92981e-06	9.04938	5.54041	3.50897
ENSG00000277744.1|CTC-435M10.12	2755	2.66554e-16	4.16117e-12	13.2583	9.75947	3.49887
ENSG00000255559.1|ZNF252P-AS1	1617	1.03294e-21	1.6337e-17	11.4436	7.9534	3.4902
ENSG00000271382.1|RP11-1060G2.2	5491.5	9.40263e-07	0.0130781	7.68783	4.20006	3.48778
ENSG00000279452.1|AC006277.3	1838	1.35206e-20	2.13545e-16	12.6115	9.13046	3.48109
ENSG00000255343.1|RP11-299M14.2	5608	1.98991e-06	0.0273653	10.8019	7.32634	3.47553
ENSG00000250033.4|SLC7A11-AS1	5452	1.88272e-07	0.00266838	4.94573	1.47613	3.4696
ENSG00000235214.1|FAM83C-AS1	4819.5	1.23982e-08	0.000179972	11.4569	7.98936	3.46755
ENSG00000225981.1|AC102953.4	5306	3.32084e-07	0.00467122	11.6196	8.15509	3.46449
ENSG00000237520.1|RP11-443B7.2	5495	1.06611e-06	0.0148039	12.0361	8.57489	3.46125
ENSG00000261186.2|RP11-341N2.1	4250	1.83937e-10	2.75169e-06	11.5954	8.14294	3.45244
ENSG00000260423.1|RP13-735L24.1	3605	8.36197e-13	1.27855e-08	10.2431	6.79177	3.45136
ENSG00000255325.2|RP11-96B2.1	5403	4.82842e-07	0.00676317	9.90862	6.45747	3.45115
ENSG00000234006.1|DDX39B-AS1	4494.5	1.19616e-09	1.76948e-05	11.4798	8.02884	3.451
ENSG00000188477.11|AC003003.5	5649.5	1.13461e-06	0.0157438	5.7118	2.26422	3.44758
ENSG00000277692.1|RP11-358N2.2	4416	6.68084e-10	9.92372e-06	12.0883	8.64452	3.44375
ENSG00000265415.1|CTD-2510F5.4	2815.5	4.87734e-16	7.60377e-12	14.5345	11.0907	3.44374
ENSG00000236662.1|RP11-108L7.4	5673.5	2.12522e-06	0.0291984	8.87181	5.42894	3.44287
ENSG00000184856.6|LINC00308	6475	3.21744e-06	0.0439471	3.4392	0	3.4392
ENSG00000279066.1|HEXDC-IT1	4881.5	1.86544e-08	0.000269949	9.20785	5.77326	3.43459
ENSG00000255689.1|RP11-136I14.5	5018	4.85447e-08	0.000697442	11.8793	8.44786	3.4314
ENSG00000260473.1|RP11-923I11.4	5796	3.05152e-06	0.0417295	6.88699	3.45563	3.43135
ENSG00000255970.1|RP11-43N5.1	5588.5	8.08729e-07	0.0112664	5.63149	2.20428	3.4272
ENSG00000260585.1|RP13-192B19.2	5338.5	3.80002e-08	0.000546709	4.15714	0.731326	3.42581
ENSG00000275426.1|CH17-262A2.1	5049	6.08868e-08	0.000872507	11.1462	7.73191	3.41433
ENSG00000279742.1|RP11-700A24.1	5589.5	1.41998e-06	0.0196369	7.06832	3.65637	3.41195
ENSG00000227388.2|RP11-112J3.16	3508.5	3.54313e-13	5.43623e-09	12.19	8.78166	3.40833
ENSG00000241369.4|LINC01192	6084	1.52062e-06	0.0210089	3.93873	0.534503	3.40422
ENSG00000274139.1|RP11-14C10.3	4482	1.0936e-09	1.61907e-05	12.4992	9.10165	3.39759
ENSG00000236740.5|RP11-411K7.1	5655.5	2.295e-06	0.0315035	7.61387	4.22732	3.38655
ENSG00000279601.1|CTA-38K21.2	5436.5	4.7636e-07	0.00667428	6.54687	3.16464	3.38222
ENSG00000257058.1|RP11-864I4.4	5550.5	1.49773e-06	0.0206971	11.556	8.17389	3.38208
ENSG00000277767.1|RP11-365P13.5	4460	9.17759e-10	1.36049e-05	9.98223	6.60037	3.38185
ENSG00000232874.1|RP11-135A1.2	3395.5	1.27256e-13	1.95847e-09	13.7001	10.3185	3.38154
ENSG00000255794.5|RMST	5320.5	2.85305e-07	0.00402052	7.66504	4.29602	3.36903
ENSG00000240405.4|LINC01212	6243.5	2.39489e-06	0.0328626	3.72918	0.367747	3.36144
ENSG00000250891.1|CTD-2281M20.1	5629.5	1.8076e-07	0.00256299	3.99986	0.643128	3.35673
ENSG00000280890.1|ELDR	5735	1.00249e-06	0.0139316	4.86267	1.5137	3.34897
ENSG00000253490.4|AC145110.1	5177	9.34578e-08	0.00133448	6.2081	2.86216	3.34594
ENSG00000278997.1|RP11-131M11.2	4424	7.09362e-10	1.0534e-05	11.1645	7.83	3.33445
ENSG00000238178.5|RP11-431J24.2	5229	1.96026e-07	0.0027773	10.7054	7.37637	3.32902
ENSG00000279801.1|RP11-75C10.6	5195	1.59491e-07	0.00226556	9.10196	5.7758	3.32616
ENSG00000232909.1|RP3-510O8.4	5636.5	2.24256e-06	0.0307949	9.49018	6.1873	3.30288
ENSG00000260261.1|RP11-480A16.1	1601.5	8.60414e-22	1.361e-17	11.9169	8.62219	3.29474
ENSG00000272382.1|CTD-2035E11.4	3688	1.73574e-12	2.64718e-08	12.0421	8.75053	3.29158
ENSG00000204625.9|HCG9	5251.5	2.29499e-07	0.00324443	10.6784	7.39458	3.28383
ENSG00000275056.1|RP11-127I20.8	5638.5	2.44983e-06	0.0335995	9.60169	6.31922	3.28248
ENSG00000279930.1|LA16c-312E8.4	4979	3.73144e-08	0.000536918	10.0101	6.73006	3.28007
ENSG00000237133.1|AC020594.5	4058	3.94457e-11	5.94447e-07	13.1085	9.82897	3.2795
ENSG00000226179.4|LINC00685	2124.5	3.40396e-19	5.36294e-15	14.2857	11.0086	3.27718
ENSG00000256278.1|RP11-182J1.5	5717.5	3.57677e-06	0.048755	8.68295	5.41426	3.26869
ENSG00000260927.1|RP11-459F6.3	4849.5	1.56915e-08	0.000227385	11.1847	7.91629	3.26844
ENSG00000214725.6|CDIPT-AS1	4558.5	1.80033e-09	2.65566e-05	10.2731	7.01812	3.255
ENSG00000278982.1|RP5-1031D4.3	5205	1.69565e-07	0.0024063	9.73446	6.4804	3.25406
ENSG00000261643.1|RP11-529E10.6	2226	1.03631e-18	1.63167e-14	13.7044	10.4699	3.23457
ENSG00000186019.10|AC084219.4	4773.5	8.57502e-09	0.000124767	8.28054	5.063	3.21754
ENSG00000235319.1|AC012360.4	5710	3.23168e-06	0.0441382	8.8763	5.66102	3.21528
ENSG00000238039.1|AF011889.2	5028	5.31297e-08	0.000762571	11.3204	8.10549	3.21487
ENSG00000279609.1|RP11-235C23.6	6175	1.98573e-06	0.0273097	3.59126	0.378147	3.21311
ENSG00000213981.7|AC007277.3	5310.5	2.83268e-07	0.00399238	8.08807	4.88417	3.2039
ENSG00000231851.4|AC104655.2	5179	1.45952e-07	0.00207543	10.9827	7.78402	3.19865
ENSG00000270557.1|RP11-546J1.1	2748	2.48976e-16	3.88801e-12	12.6192	9.43977	3.17944
ENSG00000262179.2|RP1-302G2.5	4515	1.38564e-09	2.0477e-05	11.4078	8.22926	3.17852
ENSG00000206195.9|DUXAP8	3399	1.31446e-13	2.02256e-09	11.9414	8.76392	3.17748
ENSG00000279187.1|RP11-455O6.5	5405.5	4.59833e-07	0.00644502	7.07346	3.89718	3.17628
ENSG00000259732.1|RP11-59H7.3	5280.5	2.56139e-07	0.00361514	9.89844	6.73573	3.16272
ENSG00000279926.1|RP3-406P24.5	2725.5	1.98223e-16	3.09703e-12	12.4986	9.33652	3.16209
ENSG00000279758.1|RP11-752G15.10	5696	3.26887e-06	0.0446397	9.54214	6.38098	3.16117
ENSG00000280039.1|CTD-2270L9.3	5092	8.04005e-08	0.00114957	8.46032	5.31704	3.14327
ENSG00000276131.1|RP11-481J2.3	5654.5	2.48432e-06	0.0340675	9.23938	6.09969	3.13969
ENSG00000262410.1|RP11-388C12.8	1845.5	1.47428e-20	2.32819e-16	13.7907	10.6579	3.13277
ENSG00000278002.1|RP11-596C23.2	5283	2.89256e-07	0.00407475	10.531	7.39908	3.13189
ENSG00000271265.1|RP11-230C9.4	5570	1.55299e-06	0.0214483	10.017	6.89787	3.11911
ENSG00000279712.1|CTA-280A3.2	5706.5	9.04799e-08	0.0012926	3.23215	0.124375	3.10777
ENSG00000261924.1|CTD-2561B21.5	4496	1.22087e-09	1.80567e-05	9.05413	5.94682	3.10731
ENSG00000269246.1|CTC-246B18.10	3128	1.04502e-14	1.61843e-10	15.3486	12.2433	3.10529
ENSG00000277423.1|RP11-173P15.9	5571	1.62108e-06	0.0223676	10.67	7.56491	3.10512
ENSG00000271871.1|AC005740.6	4985.5	4.07175e-08	0.000585722	11.1503	8.04832	3.10197
ENSG00000226849.1|RP4-635E18.7	4290.5	2.47963e-10	3.70456e-06	9.39832	6.29823	3.10009
ENSG00000267583.4|RP11-322E11.5	4568	2.0912e-09	3.07971e-05	11.7038	8.60946	3.09432
ENSG00000253978.1|CTB-178M22.2	5432.5	6.8684e-07	0.00958485	10.4543	7.36133	3.09296
ENSG00000231010.1|RP6-109B7.2	4943	2.94774e-08	0.000425064	9.96432	6.87414	3.09018
ENSG00000275491.1|RP5-1009E24.8	5052	6.26555e-08	0.000897478	10.7525	7.66595	3.08657
ENSG00000277007.1|RP11-392O17.2	3039.5	4.45931e-15	6.91862e-11	11.4481	8.37175	3.07635
ENSG00000267114.1|CTB-129P6.11	3709.5	2.07916e-12	3.16885e-08	12.4844	9.40832	3.07604
ENSG00000260977.1|RP11-333I13.1	3997	2.36689e-11	3.57448e-07	9.84799	6.77635	3.07163
ENSG00000279198.1|CTD-2231E14.2	3462	2.31025e-13	3.5497e-09	10.2595	7.18833	3.07115
ENSG00000226648.1|PLCG1-AS1	4916.5	2.53043e-08	0.000365394	10.2686	7.19807	3.07057
ENSG00000237596.5|RP13-143G15.4	4707	5.66224e-09	8.2697e-05	10.0243	6.95642	3.06787
ENSG00000204091.6|TDRG1	6500	3.62605e-06	0.0494159	3.06652	0	3.06652
ENSG00000196421.6|LINC00176	1779	6.8587e-21	1.08361e-16	13.0182	9.95336	3.06487
ENSG00000268201.1|CTD-3138B18.6	4349	3.97015e-10	5.9179e-06	11.9651	8.90538	3.05977
ENSG00000280693.1|SH3PXD2A-AS1	5217	1.8005e-07	0.00255312	8.71423	5.6547	3.05953
ENSG00000260254.1|AP000997.2	5474	3.671e-07	0.00515812	5.16461	2.10606	3.05855
ENSG00000176236.6|C10orf111	4572	2.1661e-09	3.18937e-05	10.9711	7.91308	3.05806
ENSG00000270147.1|RP11-646I6.6	4522.5	1.4918e-09	2.20354e-05	11.9353	8.88565	3.04962
ENSG00000236449.1|AC018890.6	5656.5	2.4183e-06	0.0331742	8.30368	5.27357	3.03011
ENSG00000279536.1|RP11-445N20.2	4150	8.26365e-11	1.24029e-06	12.2475	9.22036	3.02717
ENSG00000248323.4|LUCAT1	5401	5.90678e-07	0.00825532	10.6331	7.62573	3.00737
ENSG00000243155.1|RP11-46A10.5	1205	7.04027e-24	1.11645e-19	13.0133	10.011	3.00228
ENSG00000275846.1|RP11-457M11.7	5947.5	3.21149e-06	0.0438722	4.30627	1.30479	3.00148
ENSG00000260095.1|RP11-715J22.3	3715	2.20113e-12	3.35342e-08	14.3511	11.357	2.99415
ENSG00000280367.1|RP11-121L10.2	4195	1.13169e-10	1.69607e-06	8.85539	5.86833	2.98705
ENSG00000275672.1|GATM-AS1	5031.5	5.53303e-08	0.000793768	10.6338	7.64775	2.9861
ENSG00000237686.5|RP5-1120P11.1	4644.5	3.65793e-09	5.36619e-05	11.534	8.56438	2.96962
ENSG00000232412.1|RP1-315G1.3	5373	5.10281e-07	0.00714495	12.559	9.59299	2.966
ENSG00000237371.1|RP13-152O15.5	4883	1.97101e-08	0.000285047	12.6136	9.65681	2.95678
ENSG00000260942.1|CAPN10-AS1	775.5	2.9604e-26	4.70083e-22	13.0743	10.1193	2.95503
ENSG00000262903.1|RP11-235E17.6	3538	4.62807e-13	7.09483e-09	13.4714	10.5243	2.94713
ENSG00000236947.4|RP11-98G7.1	3208.5	2.24137e-14	3.46448e-10	13.2963	10.3497	2.94661
ENSG00000264808.1|RP11-802D6.1	5632.5	2.22277e-06	0.0305253	9.49413	6.54892	2.9452
ENSG00000279459.1|RP11-826F13.1	4541	1.686e-09	2.48836e-05	10.278	7.33505	2.94292
ENSG00000232712.5|KIZ-AS1	5504	9.70252e-07	0.0134904	6.86043	3.9231	2.93733
ENSG00000277287.1|RP4-794I6.4	4465	9.64469e-10	1.42934e-05	9.08423	6.14842	2.93581
ENSG00000229267.2|AC072062.1	5335.5	3.65308e-07	0.00513331	8.74395	5.81558	2.92837
ENSG00000274227.1|RP1-267L14.6	4672	4.5093e-09	6.59846e-05	12.3171	9.39173	2.92537
ENSG00000261342.1|AC006538.1	3089	7.18965e-15	1.11447e-10	11.9294	9.01316	2.91619
ENSG00000273483.1|RP4-671G15.2	4874.5	1.89908e-08	0.00027474	11.863	8.9508	2.9122
ENSG00000279873.2|LINC01126	3817.5	5.28545e-12	8.02278e-08	11.4594	8.5539	2.9055
ENSG00000257543.1|RP11-321F8.4	3239.5	2.98511e-14	4.61139e-10	12.759	9.86047	2.89852
ENSG00000269235.1|ZNF350-AS1	5698	3.4524e-06	0.0471046	9.66807	6.77044	2.89763
ENSG00000265791.1|CTD-2349P21.10	4705	5.56099e-09	8.12294e-05	11.7444	8.8609	2.88351
ENSG00000272434.1|RP13-131K19.6	4701.5	5.55878e-09	8.12027e-05	12.4051	9.52334	2.88175
ENSG00000267260.1|CTD-2162K18.4	5448.5	7.18461e-07	0.010024	8.40429	5.52444	2.87985
ENSG00000232306.1|AC012485.2	5332.5	3.69412e-07	0.00519024	10.4739	7.59766	2.87625
ENSG00000226706.1|RP11-426A6.5	4784	1.00578e-08	0.000146119	11.296	8.4282	2.86778
ENSG00000204044.6|RP11-465L10.10	4854.5	1.64803e-08	0.000238685	10.7406	7.8894	2.85124
ENSG00000214188.8|ST7-OT4	5660	2.68125e-06	0.036725	8.27131	5.42389	2.84742
ENSG00000279649.1|RP11-96D1.8	5127	1.01658e-07	0.00145046	9.48814	6.6416	2.84655
ENSG00000228748.2|RP13-39P12.3	4731.5	6.56736e-09	9.5785e-05	8.79554	5.95048	2.84506
ENSG00000268658.4|LINC00664	5471.5	8.62657e-07	0.0120082	7.63077	4.78957	2.8412
ENSG00000275437.1|RP5-908M14.10	2657.5	9.90395e-17	1.54918e-12	10.8588	8.02526	2.83351
ENSG00000230325.1|RP11-385F5.4	5652.5	2.7693e-06	0.0379201	12.5592	9.73073	2.82845
ENSG00000256128.4|LINC00944	5073.5	7.24776e-08	0.00103694	11.2089	8.39519	2.81369
ENSG00000203288.3|RP11-98D18.9	2309	2.54662e-18	4.00379e-14	13.0126	10.1996	2.81299
ENSG00000267096.1|CTD-2537I9.13	5213.5	1.74126e-07	0.00247015	10.0601	7.24768	2.81238
ENSG00000257913.2|RP11-386G11.5	4658	3.99851e-09	5.86169e-05	9.738	6.93747	2.80053
ENSG00000279412.1|RP11-394B2.5	5565.5	1.49061e-06	0.0206002	7.79139	4.99305	2.79834
ENSG00000271888.1|RP11-560J1.2	1960.5	5.45365e-20	8.60314e-16	13.0571	10.2622	2.79489
ENSG00000258458.4|CTD-2555K7.2	3405	1.38749e-13	2.13479e-09	11.3119	8.52377	2.78809
ENSG00000271327.1|RP11-1109F11.3	2285	1.96528e-18	3.09138e-14	12.5545	9.76798	2.78648
ENSG00000245330.4|KB-1471A8.1	5015.5	4.97537e-08	0.000714612	9.82822	7.045	2.78322
ENSG00000203588.3|IGBP1-AS1	5652	2.59332e-06	0.0355414	10.0741	7.29141	2.78266
ENSG00000261172.1|RP11-356C4.5	5508	1.14758e-06	0.0159227	11.7184	8.94082	2.77763
ENSG00000235072.2|AC012074.2	5574	1.69333e-06	0.0233459	9.27709	6.50747	2.76963
ENSG00000276115.1|RP11-817I4.2	4650.5	3.77416e-09	5.53518e-05	10.0123	7.24387	2.76846
ENSG00000273210.1|AP001437.1	4931	2.7967e-08	0.000403368	11.7526	8.99001	2.76259
ENSG00000280079.1|CTC-260E6.4	3886.5	9.53157e-12	1.44375e-07	12.1117	9.37661	2.7351
ENSG00000272217.1|XXbac-BPG157A10.21	4960.5	3.45868e-08	0.000498188	12.7152	9.98125	2.73394
ENSG00000253616.4|RP11-875O11.3	4907	2.36513e-08	0.000341667	12.0325	9.29941	2.73312
ENSG00000224195.1|RP11-574K11.5	5277	2.7803e-07	0.00392022	12.0287	9.2957	2.73302
ENSG00000272115.1|GS1-393G12.14	5151	1.23438e-07	0.00175751	12.2192	9.4924	2.7268
ENSG00000225721.4|RP11-269F19.2	4862	1.74885e-08	0.000253182	11.9314	9.20842	2.72302
ENSG00000269903.1|RP11-571M6.18	4924.5	2.6891e-08	0.000388011	12.2252	9.50488	2.7203
ENSG00000230393.1|AC092667.2	4454	8.33036e-10	1.23573e-05	9.67801	6.96116	2.71685
ENSG00000223393.1|RP5-858B6.3	5083	7.84768e-08	0.00112245	11.262	8.55136	2.71064
ENSG00000236337.1|FMR1-IT1	5608	2.01075e-06	0.0276438	11.1117	8.40191	2.70983
ENSG00000278000.1|AC139100.4	2410.5	7.53838e-18	1.18383e-13	14.3616	11.657	2.70464
ENSG00000266236.1|NARF-IT1	5632	2.32819e-06	0.0319521	10.1008	7.39677	2.70399
ENSG00000267279.1|RP11-879F14.2	4509	1.34622e-09	1.99012e-05	11.019	8.35268	2.66628
ENSG00000233799.1|AC139887.4	4331	3.48048e-10	5.19217e-06	13.5874	10.9256	2.66182
ENSG00000279278.1|CH17-264L24.1	3343.5	7.9038e-14	1.21774e-09	10.6752	8.01399	2.66123
ENSG00000276593.1|RP11-295H24.5	4691	5.16252e-09	7.54606e-05	12.3223	9.66145	2.66089
ENSG00000272849.1|RP11-347I19.8	3532.5	4.39402e-13	6.73778e-09	14.2239	11.5657	2.65825
ENSG00000120055.7|C10orf95	4321	3.21665e-10	4.80182e-06	11.2006	8.5445	2.65612
ENSG00000259209.3|RP5-991G20.2	5434.5	7.03344e-07	0.00981446	8.96953	6.31523	2.6543
ENSG00000236305.1|RP11-126L15.4	4997	4.4246e-08	0.000635947	12.823	10.1747	2.64831
ENSG00000271754.1|RP3-337H4.9	3278	4.30567e-14	6.64407e-10	13.7271	11.0792	2.64791
ENSG00000275532.1|CTB-58E17.3	5282	2.86835e-07	0.00404121	11.732	9.08487	2.64716
ENSG00000276571.1|AC002550.6	3708	2.07015e-12	3.15533e-08	13.3272	10.6831	2.64415
ENSG00000230733.2|AC092171.4	819	5.21791e-26	8.28344e-22	16.3367	13.6962	2.64051
ENSG00000234869.1|RP3-439F8.1	4515.5	1.40073e-09	2.06972e-05	10.006	7.3659	2.64014
ENSG00000237101.1|RP11-365O16.6	4389.5	5.46719e-10	8.12916e-06	11.3763	8.75912	2.6172
ENSG00000230606.9|AC159540.1	4501	1.2141e-09	1.79577e-05	8.14997	5.5346	2.61538
ENSG00000228463.7|AP006222.2	4350.5	4.0129e-10	5.98082e-06	9.82354	7.21143	2.61211
ENSG00000224805.2|LINC00853	2410.5	7.54002e-18	1.18401e-13	15.4831	12.8755	2.60762
ENSG00000227908.3|FLJ31104	2645	8.72658e-17	1.36519e-12	11.907	9.30179	2.6052
ENSG00000261008.5|LINC01572	3765.5	3.32773e-12	5.06181e-08	9.08301	6.48139	2.60162
ENSG00000237950.1|RP11-7O11.3	3448	2.05765e-13	3.16303e-09	13.0912	10.5012	2.58992
ENSG00000261159.1|RP11-723O4.9	3060.5	5.46993e-15	8.48332e-11	14.0031	11.4138	2.58926
ENSG00000255503.1|RP11-113K21.4	4820	1.29425e-08	0.000187796	12.1692	9.58439	2.58482
ENSG00000280107.1|AL022393.9	5524.5	1.2343e-06	0.0171062	9.39686	6.81698	2.57987
ENSG00000245694.7|CRNDE	2913	1.29665e-15	2.01836e-11	14.6242	12.0474	2.57683
ENSG00000260751.2|CTD-2196E14.6	3633	1.07527e-12	1.64247e-08	13.0329	10.4566	2.57636
ENSG00000270426.1|RP11-326I11.5	3546	4.96862e-13	7.61242e-09	12.6211	10.0447	2.57633
ENSG00000204380.3|AC005042.4	4309	2.82783e-10	4.22224e-06	8.21051	5.63517	2.57534
ENSG00000280388.1|RP11-229D13.3	5152	1.2288e-07	0.00174969	9.77393	7.19898	2.57496
ENSG00000272017.1|RP1-199J3.7	5164.5	1.3505e-07	0.00192176	11.1374	8.57867	2.55872
ENSG00000261253.2|AC137932.6	5592	1.91401e-06	0.0263445	10.0755	7.51867	2.5568
ENSG00000278916.1|CEP83-AS1	3716	2.21946e-12	3.38113e-08	10.8907	8.33635	2.55438
ENSG00000273449.1|RP11-218F10.3	4002.5	2.50934e-11	3.7891e-07	12.8311	10.2783	2.55278
ENSG00000229780.1|UBE2Q1-AS1	5339.5	3.84981e-07	0.00540513	10.5063	7.95522	2.55105
ENSG00000258365.1|RP11-1105G2.3	4076.5	4.60386e-11	6.93204e-07	12.694	10.1477	2.54626
ENSG00000215859.7|RP6-74O6.2	3651	1.25798e-12	1.92056e-08	10.5913	8.04565	2.54561
ENSG00000163009.7|C2orf48	3910	1.15144e-11	1.74281e-07	10.8229	8.29046	2.53248
ENSG00000235897.1|TM4SF19-AS1	2307	2.4914e-18	3.91723e-14	11.7311	9.19956	2.53155
ENSG00000260179.1|RP5-902P8.12	5667	3.01468e-06	0.0412287	10.8807	8.3609	2.51976
ENSG00000226674.7|TEX41	4715	6.17139e-09	9.00468e-05	10.3826	7.86723	2.51537
ENSG00000248727.4|CTC-236F12.4	5681	2.87987e-06	0.0394111	9.50014	6.98737	2.51277
ENSG00000228037.1|RP3-395M20.9	4814.5	1.2535e-08	0.000181945	12.6811	10.1734	2.50776
ENSG00000214248.2|CTD-3193O13.12	4910.5	2.29684e-08	0.000331894	7.75712	5.25299	2.50412
ENSG00000266289.1|RP11-1C8.6	5245	2.26659e-07	0.00320473	11.1641	8.67218	2.49188
ENSG00000273000.4|KB-1572G7.2	3073.5	6.19877e-15	9.61182e-11	11.8067	9.31654	2.49017
ENSG00000255050.1|RP11-661A12.9	5510.5	1.15027e-06	0.0159576	10.182	7.69543	2.48661
ENSG00000272070.1|AC005618.6	4917	2.51761e-08	0.000363567	9.61738	7.13291	2.48446
ENSG00000274414.1|RP5-965G21.4	3877.5	8.79346e-12	1.33256e-07	10.6581	8.17694	2.48119
ENSG00000278959.1|RP11-455I9.1	5529	1.32102e-06	0.0182895	9.63244	7.15488	2.47757
ENSG00000258593.2|CTD-3051D23.4	4739	7.25795e-09	0.000105756	10.7919	8.31782	2.47406
ENSG00000280401.1|RP11-104F15.9	4555	1.91051e-09	2.81647e-05	11.2864	8.81729	2.46914
ENSG00000262147.1|RP13-638C3.3	5532	1.33905e-06	0.0185325	11.8319	9.36397	2.46789
ENSG00000279254.1|RP11-536C12.1	5680	2.9076e-06	0.0397847	8.47349	6.01355	2.45994
ENSG00000267838.2|AC008746.12	3300.5	5.31097e-14	8.19217e-10	13.2679	10.8095	2.45841
ENSG00000226239.1|RP1-310O13.7	5688.5	3.26746e-06	0.0446237	8.82967	6.37587	2.4538
ENSG00000266835.4|LINC01540	4745.5	7.68413e-09	0.000111904	12.9069	10.4556	2.45131
ENSG00000260339.1|HEXA-AS1	3745	2.85101e-12	4.33923e-08	11.1163	8.66575	2.45056
ENSG00000281398.1|SNHG4	2777.5	3.35786e-16	5.23894e-12	12.9109	10.4646	2.44628
ENSG00000280033.1|CTD-2095E4.3	3140	1.17223e-14	1.81508e-10	12.3882	9.94261	2.4456
ENSG00000272374.1|RP3-329A5.8	2888.5	1.01738e-15	1.58405e-11	11.0295	8.58976	2.43974
ENSG00000229512.1|AC068580.5	4579.5	2.26954e-09	3.34076e-05	13.3979	10.9767	2.42119
ENSG00000267416.1|CTD-2319I12.2	5045.5	6.15519e-08	0.000881793	12.4327	10.0217	2.41102
ENSG00000235475.1|LINC01372	3669.5	1.48115e-12	2.26009e-08	13.9267	11.5194	2.40723
ENSG00000223855.1|FLJ44511	3336.5	7.40586e-14	1.14124e-09	11.813	9.40795	2.40504
ENSG00000265055.1|AC145343.2	3714	2.18273e-12	3.32582e-08	14.1061	11.7039	2.4022
ENSG00000260288.3|RP11-24M17.4	5062	6.67927e-08	0.00095627	9.0512	6.65051	2.4007
ENSG00000275180.1|RP11-631N16.4	2618.5	6.64505e-17	1.04035e-12	14.7184	12.3226	2.3958
ENSG00000276488.1|CTD-2537I9.18	5356.5	4.60778e-07	0.00645734	12.0958	9.70274	2.39311
ENSG00000224418.1|STK24-AS1	2929.5	1.52503e-15	2.37279e-11	12.3548	9.96501	2.38979
ENSG00000268403.2|CTD-2371O3.3	774	2.90311e-26	4.61014e-22	14.6768	12.2872	2.38966
ENSG00000249856.1|CTD-2503O16.4	5609	1.99052e-06	0.0273716	9.61722	7.24555	2.37167
ENSG00000262877.4|RP11-1055B8.4	2959	2.03846e-15	3.16899e-11	14.9511	12.5821	2.36899
ENSG00000268938.2|AC005387.3	5353.5	4.53056e-07	0.00635093	12.5198	10.151	2.36882
ENSG00000273343.1|XXbac-B444P24.13	5527	1.31714e-06	0.0182372	12.5113	10.1436	2.36772
ENSG00000272677.1|RP11-127B20.3	3135	1.11783e-14	1.73096e-10	12.9172	10.5595	2.35772
ENSG00000279744.1|RP13-20L14.10	5557	1.56125e-06	0.0215578	10.4119	8.06049	2.35142
ENSG00000261054.1|RP11-6O2.4	4403	6.04814e-10	8.98814e-06	10.9625	8.61453	2.34793
ENSG00000260924.2|LINC01311	1272.5	1.62239e-23	2.57166e-19	13.5656	11.2199	2.34572
ENSG00000268756.1|AC104534.2	5465	9.04852e-07	0.012591	12.9403	10.6067	2.3336
ENSG00000227107.1|AC096574.5	5532	1.19389e-06	0.0165581	8.53511	6.20171	2.33339
ENSG00000265688.1|MAFG-AS1	1586.5	7.20759e-22	1.14024e-17	14.768	12.4398	2.32818
ENSG00000224358.1|RP11-466F5.8	2023	1.10104e-19	1.7359e-15	11.7238	9.40113	2.32268
ENSG00000272588.1|RP11-440L14.4	5163.5	1.30934e-07	0.00186358	10.7809	8.46021	2.32072
ENSG00000273723.1|RP11-93H24.3	2246.5	1.29543e-18	2.039e-14	13.4717	11.1528	2.31894
ENSG00000230454.1|U73166.2	2260.5	1.50798e-18	2.3731e-14	12.0743	9.76068	2.31361
ENSG00000280721.1|AC133644.2	3628.5	1.03346e-12	1.57891e-08	12.8101	10.5031	2.30696
ENSG00000273008.1|RP11-351D16.3	2298	2.2618e-18	3.5569e-14	12.1539	9.86011	2.29376
ENSG00000280399.1|RP11-80P20.3	4091	5.15605e-11	7.76088e-07	10.0867	7.79667	2.29006
ENSG00000235770.4|LINC00607	3921	1.27504e-11	1.92902e-07	11.4911	9.2215	2.26961
ENSG00000279184.1|RP3-323A16.1	5128.5	1.04154e-07	0.00148555	5.55255	3.28421	2.26834
ENSG00000280231.1|LA16c-380F5.3	4219.5	1.4499e-10	2.17094e-06	12.6388	10.3724	2.26644
ENSG00000272186.1|RP11-110I1.13	4493	1.20252e-09	1.77877e-05	13.2422	10.9761	2.26611
ENSG00000239523.4|MYLK-AS1	1277.5	1.72542e-23	2.73461e-19	14.1485	11.8904	2.25815
ENSG00000261716.1|RP11-196G18.22	1083	1.53047e-24	2.42794e-20	15.1477	12.8941	2.2536
ENSG00000229431.1|RP1-92O14.6	4056.5	3.90005e-11	5.87932e-07	12.5933	10.3473	2.24594
ENSG00000227540.1|RP11-152N13.5	1506	2.76366e-22	4.37488e-18	14.2934	12.0606	2.23287
ENSG00000233871.1|DLG5-AS1	2225	1.02533e-18	1.61449e-14	14.9555	12.724	2.23152
ENSG00000267546.2|RP11-666A8.8	3819	5.3839e-12	8.17168e-08	12.1104	9.88389	2.22654
ENSG00000277873.1|RP11-33N14.3	5699.5	3.63855e-06	0.0495789	11.7238	9.49874	2.22508
ENSG00000272144.1|CTD-2035E11.5	3862.5	7.7878e-12	1.18063e-07	12.6226	10.4013	2.22129
ENSG00000268947.1|AD000684.2	3665	1.42346e-12	2.17248e-08	12.6772	10.4713	2.20594
ENSG00000273448.1|RP11-166O4.6	5098.5	8.77224e-08	0.00125364	12.0238	9.81875	2.20502
ENSG00000267571.1|AC104532.4	5239	2.17766e-07	0.00308138	11.9511	9.75827	2.19281
ENSG00000253123.3|RP11-527N22.1	4060	4.01976e-11	6.05698e-07	10.6005	8.41536	2.18513
ENSG00000254419.1|RP11-261P9.4	4921	2.62193e-08	0.000378476	12.4712	10.2883	2.1829
ENSG00000273148.1|RP5-1068E13.7	3326	6.72823e-14	1.03702e-09	12.7238	10.5414	2.18244
ENSG00000279138.1|KB-1742H10.3	5553.5	1.45971e-06	0.0201804	9.11049	6.93136	2.17913
ENSG00000243368.2|MCCC1-AS1	4202.5	1.26388e-10	1.89317e-06	12.1967	10.0266	2.1701
ENSG00000259153.1|RP6-65G23.3	2350.5	3.9769e-18	6.25049e-14	14.4789	12.3188	2.16016
ENSG00000196366.3|C9orf163	3496	3.17568e-13	4.87404e-09	11.6076	9.45212	2.15548
ENSG00000277383.1|CTD-3001H11.2	2968	2.22627e-15	3.46006e-11	13.9061	11.7508	2.1553
ENSG00000272899.2|RP11-309L24.4	2287	2.0089e-18	3.15979e-14	11.915	9.76155	2.15342
ENSG00000263990.1|CTC-542B22.2	4851.5	1.61908e-08	0.000234539	12.5229	10.3705	2.15244
ENSG00000248367.1|CTB-129O4.1	3562	5.73568e-13	8.78304e-09	14.4423	12.2943	2.14794
ENSG00000260285.1|RP11-600F24.7	1551.5	4.75665e-22	7.52693e-18	12.2996	10.1527	2.14686
ENSG00000272572.1|RP11-179B2.2	3723.5	2.37001e-12	3.60905e-08	11.9747	9.8294	2.1453
ENSG00000237015.1|CTA-984G1.5	2721.5	1.90473e-16	2.97633e-12	13.6953	11.5521	2.1432
ENSG00000230615.5|RP5-1198O20.4	4747	7.75037e-09	0.000112853	8.96263	6.82619	2.13644
ENSG00000226352.2|RP11-523H24.3	5175	1.45061e-07	0.00206291	13.1014	10.9652	2.13623
ENSG00000234129.6|RP11-120D5.1	3691.5	1.78873e-12	2.72781e-08	10.4334	8.29989	2.13355
ENSG00000272983.1|RP11-508N22.12	4997.5	4.42096e-08	0.000635469	8.57719	6.45248	2.1247
ENSG00000236021.1|RP11-195C7.1	5167.5	1.37927e-07	0.00196215	12.2652	10.1413	2.1239
ENSG00000272720.1|CTA-228A9.3	2791	3.84678e-16	5.99982e-12	13.4296	11.313	2.1166
ENSG00000261821.2|CTD-2311M21.3	5415	5.95409e-07	0.00832024	7.77819	5.66783	2.11036
ENSG00000230319.1|AL022476.2	5019	5.12884e-08	0.000736399	9.94967	7.84367	2.106
ENSG00000173867.8|RP11-97O12.7	5701	3.65973e-06	0.0498602	10.8491	8.74545	2.10367
ENSG00000267934.1|CTB-176F20.3	3253.5	3.4262e-14	5.29177e-10	11.3063	9.21608	2.09023
ENSG00000224292.1|AF196972.9	4426	7.24428e-10	1.07556e-05	12.7797	10.6899	2.08979
ENSG00000250073.2|RP11-677M14.3	4882	2.01419e-08	0.000291232	11.9062	9.82153	2.08466
ENSG00000274080.1|CTA-315H11.2	3229	2.72267e-14	4.20707e-10	13.1653	11.0871	2.07821
ENSG00000237491.7|RP11-206L10.9	4070.5	4.38376e-11	6.60282e-07	10.705	8.62827	2.07672
ENSG00000256742.1|RP13-941N14.1	5347.5	4.33479e-07	0.00607911	11.3388	9.26231	2.07649
ENSG00000231305.3|RP11-723O4.2	3987.5	2.21474e-11	3.34625e-07	12.3927	10.3193	2.07333
ENSG00000203279.3|RP11-498P14.5	4725	6.52253e-09	9.51376e-05	12.2097	10.1365	2.07322
ENSG00000274925.1|CTD-2547G23.4	1152	3.63801e-24	5.77098e-20	13.3884	11.3247	2.06379
ENSG00000271781.1|CTD-2589H19.6	3112	8.9738e-15	1.39013e-10	14.3847	12.322	2.06272
ENSG00000279794.1|CTD-2621I17.3	4961.5	3.48109e-08	0.000501311	12.7852	10.7342	2.05092
ENSG00000270332.1|SMC2-AS1	5552.5	1.48668e-06	0.0205474	7.55786	5.50745	2.0504
ENSG00000279331.1|RBM12B-AS1	5243	2.2531e-07	0.00318634	12.3925	10.3488	2.04373
ENSG00000278356.1|RP11-372B4.3	4967.5	3.62879e-08	0.000522328	12.918	10.879	2.03905
ENSG00000256028.2|RP11-197N18.2	2241.5	1.22684e-18	1.93117e-14	10.6799	8.64521	2.03472
ENSG00000273230.1|RP11-1246C19.1	1708.5	3.02476e-21	4.78063e-17	13.6712	11.6389	2.03232
ENSG00000225762.1|LINC01389	4006.5	2.59482e-11	3.91739e-07	14.2042	12.1734	2.03079
ENSG00000273139.1|XXbac-B444P24.14	4925.5	2.71169e-08	0.000391189	12.5028	10.4773	2.02554
ENSG00000261335.1|RP11-318A15.2	5243.5	2.25249e-07	0.00318569	10.5302	8.50539	2.02481
ENSG00000234945.6|GTF3C2-AS1	5059.5	6.61782e-08	0.000947606	9.05855	7.04112	2.01743
ENSG00000273032.1|DGCR9	5477	9.71295e-07	0.0135039	11.037	9.025	2.01201
ENSG00000277715.1|RP11-651L5.3	2605	5.78114e-17	9.05211e-13	12.7197	10.7139	2.00581
ENSG00000258384.1|AC068831.6	3576.5	6.5206e-13	9.97782e-09	11.0818	9.07675	2.0051
ENSG00000275479.1|RP11-334C17.6	5108	9.34071e-08	0.00133385	14.5953	12.5931	2.00217
ENSG00000274184.1|RP11-158H5.8	5498	1.10134e-06	0.0152888	10.2078	8.2225	1.98529
ENSG00000231154.1|MORF4L2-AS1	3460.5	2.30494e-13	3.54176e-09	11.7981	9.8167	1.98141
ENSG00000224903.1|AC005534.8	5466	9.08665e-07	0.0126423	11.6996	9.71938	1.98025
ENSG00000272195.1|RP11-156E8.1	4464	9.66885e-10	1.43283e-05	11.7817	9.80766	1.97407
ENSG00000277978.1|RP11-403P17.6	3487	2.92896e-13	4.49713e-09	14.4279	12.4595	1.96842
ENSG00000270083.1|RP1-257I20.14	5387.5	5.60201e-07	0.00783385	12.5375	10.5729	1.96467
ENSG00000233175.2|CTD-2020K17.3	5556	1.55862e-06	0.021523	10.3636	8.39964	1.96393
ENSG00000279692.1|RP11-1055B8.1	2930.5	1.54074e-15	2.39708e-11	13.9906	12.0386	1.95199
ENSG00000222041.9|LINC00152	2675	1.18688e-16	1.85592e-12	16.5935	14.642	1.95155
ENSG00000278238.1|RP11-245D16.4	3952.5	1.65854e-11	2.50722e-07	13.5931	11.6438	1.94923
ENSG00000238058.1|RP11-432J22.2	3628	1.02905e-12	1.57228e-08	14.4679	12.5189	1.94899
ENSG00000269473.1|CTD-2619J13.19	3523.5	4.0661e-13	6.23739e-09	10.2309	8.28556	1.94537
ENSG00000235703.4|LINC00894	3121	9.78071e-15	1.51503e-10	12.2731	10.3302	1.94286
ENSG00000260367.2|RP11-264B17.4	3275.5	4.20637e-14	6.49168e-10	11.7329	9.80046	1.93242
ENSG00000273373.1|RP5-1074L1.4	1564	5.51894e-22	8.73207e-18	14.6209	12.6955	1.92543
ENSG00000272183.1|RP11-523H20.3	3098.5	7.88444e-15	1.22193e-10	14.1816	12.273	1.90859
ENSG00000266490.1|CTD-2349P21.9	2948	1.82992e-15	2.84535e-11	14.4354	12.529	1.90645
ENSG00000277232.2|GTSE1-AS1	4631.5	3.36379e-09	4.93872e-05	11.2785	9.37596	1.90252
ENSG00000267698.1|AC002116.7	3542.5	4.81963e-13	7.38609e-09	13.383	11.4922	1.8908
ENSG00000260941.1|LINC00622	4563.5	2.03915e-09	3.00407e-05	12.2361	10.3536	1.88249
ENSG00000233251.6|AC007743.1	5495.5	1.08068e-06	0.0150042	9.32778	7.44578	1.882
ENSG00000275560.1|RP11-180M15.7	5183	1.52855e-07	0.00217269	12.7629	10.8811	1.8818
ENSG00000234380.1|LINC01426	4671.5	4.50855e-09	6.59782e-05	13.2375	11.364	1.87349
ENSG00000227036.5|LINC00511	4749	7.88216e-09	0.000114741	12.1086	10.2352	1.87342
ENSG00000279233.1|RP11-158L12.4	3917	1.23288e-11	1.86572e-07	11.3723	9.503	1.86929
ENSG00000228623.3|ZNF883	5513	1.21283e-06	0.0168171	12.1318	10.2686	1.86318
ENSG00000206140.8|TMEM191C	4970	3.69301e-08	0.000531424	10.3343	8.47328	1.86102
ENSG00000239415.1|AP001469.9	2236	1.15577e-18	1.81953e-14	13.3395	11.4804	1.85909
ENSG00000272072.1|CTA-363E19.2	3975	1.99943e-11	3.02134e-07	12.9196	11.061	1.85862
ENSG00000236871.5|LINC00106	4205	1.29536e-10	1.94019e-06	15.1588	13.3018	1.85696
ENSG00000172965.13|MIR4435-1HG	2265	1.58345e-18	2.49172e-14	15.7123	13.869	1.84328
ENSG00000243885.1|RP11-278L15.2	4094	5.30604e-11	7.98559e-07	12.7674	10.9242	1.84326
ENSG00000234350.3|AC007405.4	4428	7.35647e-10	1.09214e-05	11.1951	9.35232	1.84275
ENSG00000266402.3|RP11-329L6.2	2541	2.97599e-17	4.66606e-13	16.6166	14.7749	1.84169
ENSG00000272155.1|RP11-707M3.3	4920	2.62087e-08	0.000378375	14.0317	12.1911	1.84058
ENSG00000230415.1|RP5-902P8.10	5446.5	8.0955e-07	0.011277	14.5653	12.7296	1.83573
ENSG00000250404.1|AC090587.2	4019.5	2.88244e-11	4.34989e-07	11.3019	9.47011	1.83177
ENSG00000233818.1|AP000695.4	5576.5	1.75773e-06	0.0242216	10.7465	8.92397	1.8225
ENSG00000279141.2|LINC01451	4205	1.29537e-10	1.94019e-06	13.6177	11.8014	1.81632
ENSG00000225855.5|RUSC1-AS1	1820.5	1.10671e-20	1.74804e-16	15.4376	13.6215	1.8161
ENSG00000258101.2|RP11-977B10.2	5426	7.13474e-07	0.00995511	11.3396	9.52907	1.81052
ENSG00000272599.2|RP11-152N13.16	3024.5	3.86111e-15	5.9936e-11	14.3898	12.5805	1.80926
ENSG00000228109.1|MFI2-AS1	2594	5.15988e-17	8.08089e-13	14.1269	12.3258	1.80114
ENSG00000259772.5|RP11-16E12.2	4565.5	2.06984e-09	3.04845e-05	13.7867	11.9916	1.79507
ENSG00000280239.1|CTB-50L17.8	2492	1.78257e-17	2.79631e-13	12.9129	11.1225	1.79039
ENSG00000273759.1|RP4-563E14.1	2734	2.16391e-16	3.38003e-12	13.9629	12.1757	1.7872
ENSG00000250696.4|RP11-704M14.1	3302	5.38617e-14	8.30709e-10	14.1086	12.3257	1.78286
ENSG00000251161.3|RP11-540O11.1	5032.5	5.62301e-08	0.000806565	10.4031	8.63521	1.76784
ENSG00000267130.1|CTD-2540B15.9	5583.5	1.82821e-06	0.0251782	12.2074	10.4404	1.76703
ENSG00000227733.7|RP4-565E6.1	5243.5	2.25352e-07	0.0031867	9.12124	7.35596	1.76529
ENSG00000232940.4|HCG25	1169.5	4.5263e-24	7.17962e-20	13.5985	11.8342	1.76436
ENSG00000275632.1|RP5-967N21.11	3298	5.18966e-14	8.00556e-10	15.5328	13.771	1.7618
ENSG00000244151.1|RP11-148K1.12	1550	4.67253e-22	7.39427e-18	14.0498	12.2912	1.75865
ENSG00000267251.2|AC139100.3	3721	2.31944e-12	3.53297e-08	12.7128	10.9565	1.75635
ENSG00000249859.6|PVT1	2825	5.40925e-16	8.43194e-12	14.1922	12.4359	1.75627
ENSG00000263843.1|RP11-649A18.12	2986.5	2.66739e-15	4.14406e-11	12.9238	11.168	1.75576
ENSG00000261168.1|RP11-68I18.10	3544.5	4.90697e-13	7.51846e-09	13.2122	11.4593	1.75284
ENSG00000173727.10|CMB9-22P13.1	4280.5	2.35155e-10	3.51345e-06	14.2617	12.5153	1.74634
ENSG00000267128.1|RP11-449J21.5	5547	1.48018e-06	0.0204591	11.0841	9.33886	1.74526
ENSG00000232677.5|LINC00665	5465	9.06566e-07	0.012614	14.0621	12.3179	1.74423
ENSG00000229127.1|AC007038.7	4661	4.17641e-09	6.11811e-05	11.6722	9.93213	1.74006
ENSG00000225518.2|RP11-396C23.2	2685.5	1.32119e-16	2.06581e-12	14.2848	12.5469	1.73784
ENSG00000271997.1|RP11-97O12.6	2892	1.05352e-15	1.64012e-11	11.6822	9.9513	1.73092
ENSG00000242622.1|RP11-18H7.1	3359	9.1243e-14	1.40514e-09	12.4383	10.7193	1.71906
ENSG00000237424.1|FOXD2-AS1	2704.5	1.60363e-16	2.50647e-12	15.085	13.3673	1.71765
ENSG00000271816.1|BMS1P4	5263.5	2.57261e-07	0.00363072	11.5228	9.81229	1.71047
ENSG00000255224.1|CTD-3065J16.9	1620	1.07102e-21	1.69381e-17	15.2836	13.5801	1.70354
ENSG00000226644.4|RP11-128M1.1	3084	6.85982e-15	1.06348e-10	15.5354	13.8355	1.69998
ENSG00000267751.4|AC009005.2	2968.5	2.23722e-15	3.47663e-11	14.7619	13.064	1.6979
ENSG00000273179.1|RP11-20I20.4	3173	1.60471e-14	2.48248e-10	17.0425	15.3518	1.69073
ENSG00000240541.2|TM4SF1-AS1	5281.5	2.8815e-07	0.00405946	12.0848	10.3942	1.69056
ENSG00000270607.1|RP11-359E10.1	5373	5.13791e-07	0.00719359	12.3114	10.6216	1.68982
ENSG00000181798.2|LINC00471	5312	3.49869e-07	0.00491881	11.6831	10.0011	1.68194
ENSG00000251143.1|RP11-849H4.4	5303.5	3.31894e-07	0.00466908	10.6754	8.99611	1.67933
ENSG00000215068.6|AC025171.1	2753.5	2.63605e-16	4.11566e-12	13.5585	11.8857	1.67278
ENSG00000280010.1|AP001350.4	3551.5	5.22342e-13	8.00123e-09	13.1441	11.4753	1.66879
ENSG00000276026.1|RP4-545L17.11	3470	2.51217e-13	3.85945e-09	14.8193	13.1603	1.65904
ENSG00000231871.4|IPO9-AS1	5302	3.28391e-07	0.00462013	11.0702	9.41484	1.65537
ENSG00000261220.2|RP11-629O1.2	3021	3.73206e-15	5.79403e-11	14.9058	13.2517	1.65408
ENSG00000276248.1|RP11-230F18.5	5064.5	6.97843e-08	0.000998823	10.2628	8.60891	1.65391
ENSG00000272138.1|RP11-27N21.3	4329	3.42953e-10	5.11719e-06	13.0073	11.355	1.65228
ENSG00000272791.1|RP11-464F9.22	5487.5	1.03899e-06	0.0144316	12.0473	10.3955	1.65183
ENSG00000257605.2|RP11-680A11.5	3781	3.89163e-12	5.91567e-08	14.2868	12.638	1.64874
ENSG00000275807.1|RP11-1348G14.8	3164	1.47327e-14	2.28003e-10	12.4757	10.8291	1.64657
ENSG00000278185.1|RP11-153F5.7	4457	9.17127e-10	1.35964e-05	13.6747	12.0307	1.64392
ENSG00000212694.7|LINC01089	1535	3.90793e-22	6.18508e-18	15.1272	13.49	1.63724
ENSG00000241769.6|LINC00893	3265.5	3.8333e-14	5.91824e-10	12.7937	11.1608	1.63287
ENSG00000172250.13|SERHL	4743	7.55054e-09	0.000109974	12.0497	10.4172	1.63252
ENSG00000232485.2|AC098820.3	3721.5	2.32953e-12	3.54811e-08	13.1263	11.494	1.63231
ENSG00000267342.1|RP11-552F3.10	4265	2.08196e-10	3.11274e-06	12.2649	10.6333	1.63164
ENSG00000250397.2|RP11-1391J7.1	2996.5	2.94079e-15	4.56792e-11	12.7655	11.1393	1.62622
ENSG00000276449.1|AC004076.5	4175.5	1.02361e-10	1.5348e-06	11.2144	9.58871	1.62573
ENSG00000280351.2|CTD-2561B21.8	2464	1.32783e-17	2.08364e-13	12.7324	11.1153	1.61705
ENSG00000233885.6|YEATS2-AS1	4440.5	8.08679e-10	1.19976e-05	10.8309	9.2139	1.61702
ENSG00000279259.1|RP11-334C17.3	3353.5	8.67399e-14	1.33597e-09	12.8759	11.2596	1.61624
ENSG00000224424.7|PRKAR2A-AS1	2633	7.71534e-17	1.20745e-12	13.2997	11.6855	1.61423
ENSG00000272931.1|RP5-943J3.2	4022	2.948e-11	4.44795e-07	13.3964	11.7833	1.61307
ENSG00000279799.1|AC006077.3	3368.5	9.95819e-14	1.53346e-09	14.3041	12.6922	1.61184
ENSG00000279080.1|CTA-228A9.4	4796	1.09926e-08	0.000159646	7.33506	5.72715	1.6079
ENSG00000277142.1|LINC00235	4174	1.0116e-10	1.517e-06	12.5806	10.9727	1.60782
ENSG00000242375.1|RP11-498P14.3	5631	2.4464e-06	0.0335548	13.1824	11.5775	1.60484
ENSG00000252690.3|SCARNA15	5095	8.53549e-08	0.00121998	9.79038	8.18577	1.60461
ENSG00000275481.1|RP11-474P2.6	5622	2.31266e-06	0.0317436	9.62958	8.02657	1.60301
ENSG00000279672.1|CMB9-55F22.1	4540	1.71226e-09	2.52661e-05	15.3721	13.7704	1.6017
ENSG00000268030.1|AC005253.2	3564	5.83893e-13	8.93998e-09	12.8854	11.2858	1.59957
ENSG00000261889.1|RP11-473M20.16	4683.5	4.9183e-09	7.19154e-05	13.5864	11.9883	1.59808
ENSG00000233461.4|RP11-295G20.2	2496	1.85899e-17	2.91564e-13	18.1095	16.5119	1.59763
ENSG00000204528.3|PSORS1C3	5606.5	2.10819e-06	0.0289666	12.8871	11.2943	1.59278
ENSG00000227896.2|RP11-77P6.2	2163	5.20332e-19	8.19523e-15	12.7733	11.1833	1.59
ENSG00000256690.1|RP11-727F15.9	3888	9.66458e-12	1.4637e-07	13.4672	11.8791	1.58816
ENSG00000280328.1|RP11-972P1.7	4609	2.85394e-09	4.19501e-05	10.9009	9.31521	1.58574
ENSG00000198468.6|FLVCR1-AS1	3557	5.48601e-13	8.40238e-09	14.7644	13.1798	1.58457
ENSG00000255031.4|RP11-802E16.3	3559.5	5.60957e-13	8.59106e-09	14.2444	12.6608	1.58362
ENSG00000268189.2|AC005785.2	2962	2.09925e-15	3.26329e-11	12.8728	11.29	1.58278
ENSG00000214353.6|VAC14-AS1	5147	1.20877e-07	0.00172153	11.7013	10.1186	1.58272
ENSG00000228315.10|GUSBP11	2395.5	6.42899e-18	1.00974e-13	12.2253	10.6514	1.57386
ENSG00000226696.4|LENG8-AS1	1660	1.71481e-21	2.71164e-17	14.6046	13.0311	1.57352
ENSG00000259408.2|RP11-3D4.3	4502	1.2882e-09	1.90486e-05	13.1385	11.5664	1.57213
ENSG00000270012.1|LL0XNC01-7P3.1	2551.5	3.3199e-17	5.20327e-13	13.1961	11.6264	1.56962
ENSG00000271270.4|TMCC1-AS1	2817.5	5.01814e-16	7.82277e-12	12.7365	11.1711	1.56541
ENSG00000255992.1|RP11-417L19.4	4722.5	6.51005e-09	9.4962e-05	13.0829	11.5183	1.56462
ENSG00000253741.1|CTD-2292P10.4	5039	5.89355e-08	0.000844899	10.2217	8.65923	1.56248
ENSG00000267348.2|CTB-179K24.3	3443	1.96701e-13	3.02428e-09	12.5896	11.0315	1.55804
ENSG00000234741.6|GAS5	2104	2.71417e-19	4.27645e-15	19.7323	18.1757	1.55669
ENSG00000257681.1|RP11-341G23.4	5516	1.23516e-06	0.0171169	13.4681	11.9117	1.55645
ENSG00000255717.5|SNHG1	1284	1.86909e-23	2.96214e-19	17.3729	15.8189	1.55398
ENSG00000241520.1|AC098820.4	5593.5	1.93111e-06	0.0265721	10.3397	8.78981	1.54992
ENSG00000281404.1|LINC01176	5195	1.65413e-07	0.00234837	15.0681	13.5226	1.5455
ENSG00000267896.1|AC018766.4	3440	1.91416e-13	2.94321e-09	14.6309	13.0856	1.54536
ENSG00000184068.2|RP5-821D11.7	1428	1.08169e-22	1.71307e-18	14.7123	13.1693	1.54306
ENSG00000269220.1|LINC00528	2918.5	1.36894e-15	2.13062e-11	13.9908	12.4493	1.5415
ENSG00000275549.1|C9orf173-AS1	4625	3.21085e-09	4.71577e-05	13.8846	12.3435	1.54117
ENSG00000258559.2|AC005519.4	5069.5	7.21066e-08	0.00103177	11.7046	10.164	1.54059
ENSG00000276791.1|CTD-2270P14.5	4088.5	5.07729e-11	7.64284e-07	12.0325	10.4947	1.53783
ENSG00000261326.2|LINC01355	3477.5	2.68845e-13	4.12945e-09	13.4422	11.9079	1.53435
ENSG00000272509.1|RP11-347C18.5	4966	3.59275e-08	0.000517176	12.806	11.275	1.53098
ENSG00000228302.2|RP11-186N15.3	3857.5	7.46965e-12	1.13255e-07	12.0222	10.4956	1.52658
ENSG00000260917.1|RP11-57H14.4	2370	4.89893e-18	7.69866e-14	13.2635	11.7389	1.52462
ENSG00000273066.4|RP11-216L13.19	4429.5	7.44206e-10	1.10463e-05	11.8297	10.3086	1.52111
ENSG00000236017.6|ASMTL-AS1	3177	1.66672e-14	2.57809e-10	16.1509	14.6347	1.51615
ENSG00000203721.4|LINC00862	5316.5	3.60338e-07	0.00506454	12.2398	10.7255	1.51427
ENSG00000246339.5|EXTL3-AS1	4679	4.76056e-09	6.96422e-05	10.945	9.43345	1.51155
ENSG00000277476.1|RP11-147L13.13	1230	9.59907e-24	1.52213e-19	15.6431	14.1473	1.49589
ENSG00000257698.1|RP11-620J15.3	2422.5	8.5639e-18	1.34453e-13	15.6536	14.162	1.49161
ENSG00000226383.4|AC093375.1	5635	2.39527e-06	0.0328655	9.98679	8.49875	1.48804
ENSG00000232645.4|LINC01431	4360	4.36597e-10	6.50224e-06	13.6395	12.1606	1.4789
ENSG00000274849.1|RP11-49I11.4	5268.5	2.65624e-07	0.00374742	14.2514	12.7757	1.47568
ENSG00000228274.3|RP3-508I15.9	2743.5	2.38249e-16	3.72097e-12	12.6842	11.2111	1.47311
ENSG00000224251.5|RP11-499O7.7	5585	1.86598e-06	0.0256927	14.5603	13.0884	1.47193
ENSG00000237054.8|PRMT5-AS1	4762.5	8.66963e-09	0.000126126	10.0191	8.54855	1.47051
ENSG00000267213.4|AC007773.2	3993	2.32111e-11	3.50557e-07	13.8528	12.3849	1.4679
ENSG00000234996.3|RP11-480I12.7	4549.5	1.83788e-09	2.7105e-05	13.4427	11.9779	1.46479
ENSG00000245275.6|SAP30L-AS1	5345.5	4.32456e-07	0.00606563	10.9638	9.5016	1.46223
ENSG00000278932.2|bP-21264C1.2	4713	6.08753e-09	8.88535e-05	12.0344	10.5725	1.46191
ENSG00000232995.6|RGS5	2012	9.7364e-20	1.53524e-15	12.9751	11.5215	1.45365
ENSG00000279368.1|RP1-80N2.4	5669	3.0547e-06	0.04177	11.7793	10.3296	1.44971
ENSG00000223768.1|LINC00205	2458	1.24649e-17	1.95611e-13	15.1326	13.6838	1.44877
ENSG00000260236.1|RP11-708J19.1	2752.5	2.60954e-16	4.07453e-12	12.9213	11.4726	1.4487
ENSG00000244945.1|RP11-1379J22.2	5306	3.36826e-07	0.00473678	10.8269	9.37832	1.44861
ENSG00000274422.1|LL22NC03-2H8.5	4664.5	4.28484e-09	6.27472e-05	12.3153	10.87	1.44535
ENSG00000257167.2|TMPO-AS1	2430	9.27217e-18	1.45564e-13	14.8744	13.4346	1.43981
ENSG00000280213.1|UCKL1-AS1	4747.5	7.79289e-09	0.000113465	10.6601	9.22477	1.43531
ENSG00000233396.6|RP11-458D21.1	4118	6.44848e-11	9.69207e-07	13.5037	12.0688	1.43495
ENSG00000248596.5|RP11-844P9.2	5478	9.80898e-07	0.0136364	11.5329	10.1013	1.43155
ENSG00000261441.1|RP11-217B1.2	4751	7.9953e-09	0.000116372	12.2934	10.8635	1.42987
ENSG00000234678.1|RP11-465N4.4	3436	1.84582e-13	2.83869e-09	15.6539	14.2268	1.42716
ENSG00000259891.1|CTA-204B4.2	1710	3.07816e-21	4.86472e-17	14.3554	12.9295	1.42586
ENSG00000258792.3|RP11-944C7.1	5484.5	1.01995e-06	0.0141723	12.1383	10.7199	1.41844
ENSG00000273478.1|RP11-465N4.5	2729	2.05695e-16	3.21357e-12	15.5771	14.161	1.41604
ENSG00000261067.5|RP11-264B17.3	3524.5	4.10307e-13	6.29329e-09	11.1179	9.70268	1.41524
ENSG00000235351.1|AC114730.11	5613	2.19808e-06	0.0301885	12.3143	10.9081	1.40617
ENSG00000181097.5|RP11-429J17.2	3517	3.83586e-13	5.88498e-09	11.7107	10.3127	1.39794
ENSG00000262251.1|RP11-199F11.2	3163	1.45941e-14	2.25873e-10	13.6446	12.2518	1.39283
ENSG00000279529.1|CTD-3222D19.8	2965	2.16182e-15	3.36033e-11	11.9948	10.6035	1.39129
ENSG00000204584.1|RP11-304F15.3	4164	9.33763e-11	1.40074e-06	13.0078	11.6178	1.38993
ENSG00000281468.1|CTC-459F4.9	4489	1.16815e-09	1.72827e-05	14.0406	12.6515	1.38904
ENSG00000185168.5|LINC00482	3384	1.14812e-13	1.76707e-09	15.4464	14.0588	1.38752
ENSG00000272630.1|RP11-344N10.5	2755.5	2.68984e-16	4.19857e-12	12.3178	10.9311	1.3867
ENSG00000228393.3|LINC01004	2530	2.65337e-17	4.16101e-13	14.5007	13.1149	1.38579
ENSG00000263826.1|RP11-573D15.9	3461	2.31551e-13	3.55755e-09	11.5686	10.1838	1.38479
ENSG00000264577.1|AC010761.8	4057.5	3.94394e-11	5.94431e-07	14.3178	12.9333	1.3845
ENSG00000237017.1|AC012314.8	3782.5	3.94205e-12	5.99192e-08	12.2816	10.8994	1.38218
ENSG00000182912.6|TSPEAR-AS2	5111	9.53109e-08	0.00136075	13.0785	11.6964	1.38207
ENSG00000278867.1|RP11-640N20.4	4141	7.76205e-11	1.16555e-06	11.3082	9.92642	1.38178
ENSG00000258099.1|RP11-686G8.2	4599.5	2.66186e-09	3.914e-05	13.929	12.5473	1.38177
ENSG00000272172.1|RP13-582O9.7	3580	6.73149e-13	1.02978e-08	16.032	14.6526	1.37933
ENSG00000267288.2|RP13-890H12.2	5497.5	1.10451e-06	0.0153306	11.7152	10.3385	1.37674
ENSG00000253854.1|RP11-10N23.2	5304.5	3.33927e-07	0.00469635	12.9227	11.5483	1.37447
ENSG00000267649.1|CTD-2587H24.10	4730.5	6.90396e-09	0.000100639	12.9288	11.5593	1.36948
ENSG00000235726.4|AC010148.1	4825	1.34251e-08	0.000194744	10.3648	8.9953	1.36946
ENSG00000261460.1|RP11-106M3.3	2389	5.9992e-18	9.42415e-14	13.2338	11.8726	1.36118
ENSG00000213057.5|C1orf220	4516.5	1.43636e-09	2.12222e-05	12.5888	11.2292	1.3596
ENSG00000277182.1|CTB-58E17.5	4384.5	5.27263e-10	7.84093e-06	11.7804	10.4212	1.35926
ENSG00000277938.1|RP5-965G21.3	4752.5	8.08239e-09	0.000117631	11.9979	10.6389	1.35896
ENSG00000242125.3|SNHG3	2495	1.83959e-17	2.8854e-13	16.2357	14.8785	1.35715
ENSG00000278811.3|LINC00624	5440.5	7.79801e-07	0.0108681	10.5201	9.16407	1.35603
ENSG00000179066.7|CTD-2527I21.15	5399	6.02523e-07	0.00841724	12.9001	11.5442	1.35588
ENSG00000231064.4|RP11-263K19.4	4334	3.56932e-10	5.32329e-06	11.9433	10.5881	1.35517
ENSG00000267523.1|CTD-2537I9.12	4099	5.52855e-11	8.31881e-07	14.9658	13.6116	1.35416
ENSG00000233016.5|SNHG7	2377	5.27896e-18	8.29377e-14	17.4163	16.0626	1.35376
ENSG00000229348.1|HYI-AS1	3893.5	1.0122e-11	1.53267e-07	13.4431	12.0908	1.35224
ENSG00000245149.3|RNF139-AS1	2206	8.33409e-19	1.31245e-14	12.1315	10.7809	1.35061
ENSG00000260698.1|RP11-439E19.9	4664.5	4.28436e-09	6.27445e-05	11.2858	9.94309	1.3427
ENSG00000260086.2|RP11-42I10.1	3779	3.82542e-12	5.8154e-08	12.5147	11.1724	1.34233
ENSG00000274020.1|LINC01138	2145	4.26866e-19	6.72356e-15	14.7928	13.4508	1.34203
ENSG00000215022.6|RP1-257A7.4	3749.5	2.96775e-12	4.51603e-08	11.7834	10.4429	1.34057
ENSG00000271855.1|RP11-214N9.1	3086	6.99292e-15	1.08404e-10	13.3384	12.0035	1.33485
ENSG00000262712.1|RP11-295D4.1	4201	1.25479e-10	1.87993e-06	12.8001	11.4662	1.33388
ENSG00000260793.2|RP5-882C2.2	2588	4.84921e-17	7.5958e-13	13.7299	12.399	1.33089
ENSG00000279539.1|AC006486.10	3210.5	2.28754e-14	3.53563e-10	11.8479	10.5217	1.32615
ENSG00000260360.1|RP11-533E19.5	4096.5	5.4181e-11	8.15315e-07	13.1166	11.7909	1.32573
ENSG00000204791.7|CTD-3065J16.6	3043.5	4.64144e-15	7.20026e-11	12.1954	10.8716	1.32383
ENSG00000265393.1|CTD-2517M22.17	4659	4.11602e-09	6.03079e-05	13.7974	12.4776	1.31987
ENSG00000269481.1|CTD-2521M24.6	5136	1.12352e-07	0.00160124	12.3616	11.0457	1.31595
ENSG00000225138.6|CTD-2228K2.7	4961	3.47389e-08	0.00050031	15.5452	14.2307	1.31448
ENSG00000261586.2|RP11-923I11.6	4376	4.93944e-10	7.34939e-06	14.7371	13.423	1.31412
ENSG00000230565.1|ZNF32-AS2	4915.5	2.53545e-08	0.000366093	12.1937	10.8846	1.30917
ENSG00000278768.1|BACE1-AS	1986	7.27072e-20	1.14674e-15	15.9933	14.685	1.30826
ENSG00000223745.6|RP4-717I23.3	2334	3.33221e-18	5.2379e-14	14.8095	13.5028	1.30672
ENSG00000258727.1|RP11-66N24.3	3783	3.95901e-12	6.01729e-08	14.0227	12.7192	1.30351
ENSG00000249825.4|CTD-2201I18.1	3769.5	3.52557e-12	5.36099e-08	12.017	10.7164	1.30061
ENSG00000231551.5|RP11-495P10.1	3227	2.67197e-14	4.129e-10	13.327	12.0297	1.29731
ENSG00000246982.5|RP1-179N16.6	4533.5	1.63115e-09	2.40791e-05	12.8527	11.5588	1.29392
ENSG00000234614.1|AL450992.2	3275	4.18893e-14	6.46561e-10	16.8055	15.5142	1.2913
ENSG00000262580.4|RP11-334C17.5	3346	8.09471e-14	1.24683e-09	14.2414	12.9506	1.29081
ENSG00000237883.1|DGUOK-AS1	4585.5	2.40052e-09	3.53237e-05	13.3203	12.0326	1.2877
ENSG00000234694.1|RP1-92O14.3	4594	2.55606e-09	3.75945e-05	13.6337	12.349	1.28461
ENSG00000272853.1|RP11-398C13.6	2483	1.6218e-17	2.54427e-13	14.0631	12.7821	1.28102
ENSG00000236901.4|MIR600HG	3776	3.72817e-12	5.66794e-08	13.2876	12.0087	1.27891
ENSG00000260853.1|RP11-264B17.2	5400	6.05163e-07	0.00845292	11.9204	10.6426	1.2778
ENSG00000270419.1|CAHM	5053.5	6.49965e-08	0.000930814	13.4566	12.1801	1.27652
ENSG00000226891.5|LINC01359	5559.5	1.60275e-06	0.022118	10.0565	8.78108	1.27547
ENSG00000197989.12|SNHG12	2595	5.21356e-17	8.16443e-13	15.6108	14.3366	1.27422
ENSG00000247373.3|RP11-486O12.2	1601	8.55709e-22	1.35365e-17	12.8513	11.5791	1.27218
ENSG00000245970.2|KB-1208A12.3	2880	9.35461e-16	1.45689e-11	15.39	14.1207	1.26927
ENSG00000279759.1|CTC-425O23.5	4196	1.20582e-10	1.80679e-06	12.0382	10.7722	1.26603
ENSG00000281205.1|LINC00950	3576	6.49651e-13	9.94161e-09	11.454	10.1907	1.26325
ENSG00000273026.1|RP11-422P24.10	5254.5	2.42859e-07	0.00342965	14.0002	12.7381	1.26205
ENSG00000280417.1|RP11-5O17.1	2785.5	3.63982e-16	5.67812e-12	14.1313	12.8699	1.26145
ENSG00000224596.6|ZMIZ1-AS1	3792.5	4.29483e-12	6.52556e-08	12.1837	10.9244	1.25935
ENSG00000246877.1|DNM1P35	4357	4.26557e-10	6.35357e-06	11.5353	10.2781	1.25724
ENSG00000276814.1|RP1-228P16.8	5515.5	1.23154e-06	0.0170703	12.5952	11.3382	1.25698
ENSG00000257086.1|RP11-783K16.13	2811	4.70186e-16	7.33114e-12	13.9098	12.6534	1.25637
ENSG00000275759.1|RP11-131L12.3	5279	2.84005e-07	0.00400248	13.4754	12.2224	1.25301
ENSG00000274292.1|RP11-347I19.7	5186	1.55872e-07	0.00221478	10.949	9.69723	1.25179
ENSG00000248559.1|RP11-215P8.3	5564	1.64703e-06	0.0227207	13.0203	11.7716	1.24871
ENSG00000272977.1|CTA-390C10.10	4693.5	5.28705e-09	7.72596e-05	11.4101	10.1623	1.24771
ENSG00000260852.1|FBXL19-AS1	3369	1.00042e-13	1.54035e-09	12.9801	11.7421	1.23803
ENSG00000229539.1|RP11-119B16.2	5397.5	5.9843e-07	0.00836127	14.0074	12.7787	1.22873
ENSG00000234327.6|AC012146.7	4004.5	2.55238e-11	3.85358e-07	15.1672	13.9402	1.22697
ENSG00000279382.1|RP11-449J21.3	4547.5	1.80898e-09	2.66824e-05	13.5617	12.3376	1.22403
ENSG00000251432.5|RP11-420A23.1	3506	3.47549e-13	5.33348e-09	13.3655	12.1494	1.21611
ENSG00000247081.6|BAALC-AS1	4671	4.49095e-09	6.5725e-05	11.5105	10.2987	1.21181
ENSG00000258634.3|RP4-773N10.4	2832	5.80125e-16	9.0424e-12	14.4774	13.2686	1.20885
ENSG00000228434.1|AC004951.6	5435.5	7.5629e-07	0.010545	10.6555	9.44741	1.20804
ENSG00000275580.1|RP11-295H24.4	2754	2.6494e-16	4.13624e-12	15.0492	13.8422	1.20705
ENSG00000261659.2|LA16c-313D11.12	5332.5	3.9859e-07	0.00559461	10.6726	9.46595	1.20663
ENSG00000253716.4|RP13-582O9.5	3900	1.06914e-11	1.61846e-07	16.3788	15.1773	1.20149
ENSG00000259736.1|CRTC3-AS1	5252	2.38796e-07	0.00337323	11.974	10.7735	1.20054
ENSG00000268087.1|CTC-429P9.2	5546	1.47622e-06	0.0204058	14.1695	12.9693	1.20017
ENSG00000232093.1|RP11-307C12.11	3627	1.02006e-12	1.55866e-08	15.6024	14.4068	1.19564
ENSG00000251141.4|RP11-53O19.1	5136.5	1.12821e-07	0.00160782	11.7868	10.5933	1.19349
ENSG00000261428.2|RP11-16P6.1	4542.5	1.74448e-09	2.57364e-05	12.2133	11.0205	1.19289
ENSG00000206567.8|AC022007.5	2980	2.50349e-15	3.88992e-11	13.8886	12.6973	1.19136
ENSG00000259321.1|RP11-468E2.5	5193	1.63273e-07	0.00231864	13.282	12.0989	1.1831
ENSG00000259605.3|AC074212.5	3261	3.6754e-14	5.67482e-10	14.048	12.8665	1.18149
ENSG00000234912.8|SNHG20	2206	8.33406e-19	1.31245e-14	15.2411	14.0656	1.17549
ENSG00000261526.2|CTB-31O20.2	2560	3.62681e-17	5.68357e-13	15.595	14.4209	1.17413
ENSG00000263272.1|CTC-524C5.2	4625	3.21087e-09	4.71577e-05	14.4095	13.2374	1.17212
ENSG00000229719.3|AP001187.9	3343	7.87366e-14	1.21317e-09	13.5425	12.372	1.1705
ENSG00000248671.6|ALG1L9P	5057	6.65179e-08	0.000952403	10.1499	8.98132	1.16861
ENSG00000228288.5|PCAT6	3550	5.15392e-13	7.8958e-09	15.4693	14.3041	1.16519
ENSG00000176912.3|TYMSOS	4965	3.57022e-08	0.000513992	16.0802	14.9156	1.1646
ENSG00000261087.1|KB-1460A1.5	3607	8.5504e-13	1.30727e-08	15.3605	14.1969	1.16361
ENSG00000280187.1|CTC-351M12.1	3532	4.38823e-13	6.72935e-09	13.5432	12.3818	1.16137
ENSG00000260778.3|RP11-304L19.13	3568	6.05057e-13	9.26221e-09	14.076	12.9146	1.16136
ENSG00000236144.5|TMEM147-AS1	2689.5	1.37632e-16	2.15187e-12	14.2371	13.0762	1.16094
ENSG00000271936.1|RP11-443B20.1	5340	4.17919e-07	0.00586299	13.3954	12.2354	1.16008
ENSG00000280332.1|CTD-2013N17.6	4226	1.53033e-10	2.29074e-06	13.2346	12.0776	1.15705
ENSG00000260572.1|RP11-16N11.2	3749	2.95498e-12	4.49689e-08	12.8371	11.6808	1.15637
ENSG00000280161.1|CTC-205M6.1	4838	1.48109e-08	0.000214743	13.3869	12.2369	1.14998
ENSG00000245522.2|RP11-540A21.2	4273.5	2.22556e-10	3.3261e-06	11.5837	10.4354	1.14834
ENSG00000254389.3|RHPN1-AS1	4149	8.27866e-11	1.24246e-06	13.4056	12.2614	1.14415
ENSG00000274627.1|RP11-104N10.2	3517	3.83633e-13	5.88531e-09	12.9387	11.7947	1.14392
ENSG00000240288.6|GHRLOS	4990.5	4.24783e-08	0.000610711	12.3448	11.202	1.14282
ENSG00000253636.1|RP11-531A24.5	5268	2.64779e-07	0.00373577	11.4739	10.3325	1.14142
ENSG00000237476.1|XXbac-B135H6.15	5026	5.40203e-08	0.000775245	13.8912	12.7508	1.14043
ENSG00000278071.1|RP11-736N17.10	4657	4.05683e-09	5.9457e-05	14.8241	13.6872	1.13692
ENSG00000278383.1|RP4-694B14.8	3708.5	2.08101e-12	3.17125e-08	15.6224	14.4866	1.13583
ENSG00000235958.4|UBOX5-AS1	5129.5	1.07671e-07	0.00153506	10.6879	9.55444	1.13347
ENSG00000273355.1|RP11-672L10.6	5439.5	7.75524e-07	0.0108106	14.8898	13.7574	1.13243
ENSG00000272356.1|RP5-1112D6.8	3898	1.05131e-11	1.59158e-07	12.8463	11.7169	1.12932
ENSG00000227953.5|LINC01341	4958.5	3.41496e-08	0.00049196	13.5232	12.3964	1.12678
ENSG00000260114.2|CTD-2574D22.4	2084	2.17427e-19	3.42686e-15	14.2112	13.0911	1.12012
ENSG00000279789.1|CTD-2574D22.3	4254	1.90932e-10	2.85576e-06	12.575	11.4569	1.11807
ENSG00000263874.1|LINC00672	4092	5.22377e-11	7.8623e-07	12.4015	11.2841	1.11741
ENSG00000261324.2|RP11-174G6.5	4353	4.13605e-10	6.16312e-06	12.2343	11.1175	1.1168
ENSG00000275441.1|RP11-666O2.2	4173.5	1.00756e-10	1.51114e-06	14.6118	13.5013	1.1105
ENSG00000240219.1|RP11-430C7.5	4921.5	2.64831e-08	0.000382178	12.7145	11.6045	1.11003
ENSG00000280832.1|ST3GAL4-AS1	3789	4.168e-12	6.33403e-08	13.694	12.5843	1.10963
ENSG00000259865.1|RP11-488L18.10	3540.5	4.73481e-13	7.25704e-09	16.5989	15.4896	1.1093
ENSG00000157306.13|RP11-66N24.4	3753.5	3.07195e-12	4.67397e-08	11.685	10.5788	1.10628
ENSG00000265749.4|RP11-849F2.5	5010.5	4.86504e-08	0.000698911	12.1597	11.0534	1.10622
ENSG00000260563.3|RP13-516M14.1	2854	7.22456e-16	1.12573e-11	15.7254	14.6241	1.10138
ENSG00000256694.1|RP11-598F7.5	5387	5.60667e-07	0.0078398	13.767	12.6661	1.10091
ENSG00000264112.1|RP11-159D12.2	4222.5	1.48849e-10	2.22827e-06	14.2806	13.1813	1.09927
ENSG00000273391.1|RP11-634H22.1	5278.5	2.83136e-07	0.0039908	14.0368	12.939	1.0978
ENSG00000260160.1|CTC-471J1.2	3799.5	4.55999e-12	6.92616e-08	14.8817	13.7841	1.09764
ENSG00000245975.2|RP11-30K9.6	5011.5	4.89687e-08	0.000703435	11.7281	10.6306	1.09747
ENSG00000280383.1|CTA-941F9.10	3630.5	1.05198e-12	1.60701e-08	9.0901	7.99299	1.09711
ENSG00000261211.1|RP1-80N2.3	3964.5	1.83281e-11	2.76993e-07	12.8444	11.7505	1.09397
ENSG00000226332.2|RP11-157P1.4	5212	1.84695e-07	0.00261823	15.2496	14.1559	1.09365
ENSG00000249602.1|RP11-98D18.3	5028.5	5.49402e-08	0.000788337	14.7798	13.687	1.09279
ENSG00000253837.1|RP11-177H13.2	5237.5	2.17278e-07	0.00307471	9.11881	8.02608	1.09272
ENSG00000233117.2|LINC00702	4907	2.3958e-08	0.000346026	10.9478	9.8556	1.09225
ENSG00000227252.1|AC105760.2	4728	6.7812e-09	9.88632e-05	12.0151	10.9302	1.08488
ENSG00000224738.1|AC099850.1	4579.5	2.29631e-09	3.37972e-05	12.9784	11.8946	1.08381
ENSG00000229891.1|LINC01315	4899.5	2.27458e-08	0.0003287	13.7031	12.6224	1.08066
ENSG00000271918.1|CTD-2287O16.5	3271	4.0354e-14	6.22905e-10	14.135	13.056	1.079
ENSG00000267980.1|AC007292.6	4113.5	6.21809e-11	9.34827e-07	14.7646	13.6891	1.07549
ENSG00000272807.1|RP11-260M2.1	3577	6.55449e-13	1.0029e-08	14.0303	12.955	1.07522
ENSG00000261094.2|RP11-355O1.11	3446	2.02135e-13	3.10763e-09	13.0151	11.9406	1.07457
ENSG00000196295.10|AC005154.6	1998	8.32083e-20	1.31211e-15	13.9269	12.8525	1.07444
ENSG00000264608.1|RP11-192H23.8	5024.5	5.34779e-08	0.000767516	13.9938	12.9259	1.06787
ENSG00000260400.1|RP11-119F7.5	5206	1.77653e-07	0.00251948	13.3125	12.2457	1.06678
ENSG00000226180.3|RP11-278A23.1	4735	7.13044e-09	0.000103905	11.2906	10.2241	1.06657
ENSG00000270049.1|RP11-297D21.4	4430	7.47041e-10	1.10868e-05	12.8641	11.7983	1.06584
ENSG00000215769.7|RP13-104F24.2	3181	1.7311e-14	2.67749e-10	14.0303	12.9663	1.06399
ENSG00000236200.4|KDM4A-AS1	3879.5	8.99649e-12	1.36306e-07	13.4984	12.4356	1.06271
ENSG00000247595.2|SPTY2D1-AS1	3676.5	1.57471e-12	2.40223e-08	12.6997	11.6396	1.06004
ENSG00000273058.2|RP11-385F5.5	3574.5	6.41055e-13	9.8107e-09	15.5588	14.5004	1.05846
ENSG00000271553.1|RP11-274B21.10	5283	2.91371e-07	0.00410425	13.0212	11.9632	1.05802
ENSG00000273084.1|RP11-1275H24.3	4488	1.15944e-09	1.71586e-05	15.312	14.2561	1.0559
ENSG00000226833.4|AC097724.3	5115.5	9.82231e-08	0.00140184	12.9277	11.8727	1.05495
ENSG00000215424.8|MCM3AP-AS1	2695	1.45571e-16	2.27572e-12	12.443	11.3977	1.04531
ENSG00000260005.5|AC027601.1	3453.5	2.16362e-13	3.32549e-09	12.1709	11.127	1.04392
ENSG00000250337.4|LINC01021	5491	1.05157e-06	0.0146043	11.9664	10.9251	1.04133
ENSG00000271862.1|RP11-343L5.2	3905.5	1.11969e-11	1.69487e-07	12.6955	11.6554	1.04012
ENSG00000273192.1|CITF22-1A6.3	3185.5	1.80643e-14	2.79328e-10	12.8273	11.7881	1.03919
ENSG00000245849.5|RAD51-AS1	3537	4.58897e-13	7.03535e-09	14.9163	13.8782	1.03809
ENSG00000247982.5|LINC00926	5697	3.59252e-06	0.0489661	12.7002	11.6636	1.03666
ENSG00000237886.1|LINC01573	4853	1.64532e-08	0.000238308	14.2014	13.1654	1.036
ENSG00000254632.1|RP11-21L23.4	5605.5	2.09254e-06	0.0287598	13.0279	11.9922	1.03568
ENSG00000204934.9|ATP6V0E2-AS1	4523	1.50801e-09	2.22733e-05	12.818	11.7842	1.03381
ENSG00000268573.1|RP11-158H5.7	4871	1.86577e-08	0.000269977	11.65	10.6184	1.0316
ENSG00000244041.6|LINC01011	2845.5	6.63791e-16	1.03445e-11	13.6205	12.5898	1.03076
ENSG00000206573.7|THUMPD3-AS1	2443	1.06391e-17	1.66981e-13	15.3913	14.361	1.03026
ENSG00000280206.1|CTB-193M12.5	4008	2.62714e-11	3.96593e-07	16.4043	15.3807	1.02357
ENSG00000269352.1|PTOV1-AS2	3582	6.85205e-13	1.04816e-08	15.3389	14.3159	1.02302
ENSG00000224043.6|CCNT2-AS1	4470.5	1.01595e-09	1.50493e-05	13.784	12.764	1.01997
ENSG00000231073.1|RP11-316M1.3	5590	1.92228e-06	0.0264564	14.2615	13.2421	1.01939
ENSG00000276698.1|RP11-468E2.10	3649.5	1.24319e-12	1.8981e-08	14.1182	13.0992	1.01905
ENSG00000276772.1|CTD-2515H24.2	5481.5	1.00179e-06	0.0139229	11.8106	10.7932	1.01741
ENSG00000228486.8|LINC01125	4243	1.75061e-10	2.61944e-06	12.6261	11.6088	1.01727
ENSG00000273352.1|RP11-61L19.3	5077.5	7.63129e-08	0.00109158	14.2267	13.2099	1.01684
ENSG00000259775.1|RP11-45P15.4	4837	1.47071e-08	0.000213253	13.4219	12.4054	1.01652
ENSG00000236499.2|LINC00896	5199	1.69667e-07	0.00240757	12.8721	11.8582	1.01389
ENSG00000271789.1|RP5-1112D6.7	4810	1.21605e-08	0.000176534	12.7122	11.6987	1.01351
ENSG00000260920.2|RP1-228H13.5	3437	1.86268e-13	2.86442e-09	14.3306	13.3191	1.01148
ENSG00000271335.4|RP11-324I22.4	4025	3.02174e-11	4.5586e-07	14.4612	13.4529	1.00832
ENSG00000232931.4|LINC00342	4688	5.08185e-09	7.43018e-05	14.8011	13.7989	1.00221
ENSG00000260228.4|RP11-483P21.2	5531	1.35038e-06	0.0186866	10.5778	11.5817	-1.0039
ENSG00000257718.1|RP11-396F22.1	4655	3.99843e-09	5.86169e-05	15.2853	16.2926	-1.00729
ENSG00000225335.3|XXbac-B476C20.9	2939	1.67511e-15	2.60513e-11	13.6626	14.67	-1.00733
ENSG00000273061.1|CDC37L1-AS1	4267.5	2.12337e-10	3.17422e-06	15.1486	16.1577	-1.00919
ENSG00000257052.1|RP11-881M11.2	5669.5	3.06386e-06	0.0418891	13.1216	14.1348	-1.01316
ENSG00000215256.3|DHRS4-AS1	3840	6.4399e-12	9.76869e-08	17.382	18.3985	-1.01645
ENSG00000251393.3|RP1-240K6.3	5439.5	7.75506e-07	0.0108106	13.708	14.7245	-1.01656
ENSG00000280054.1|RP1-197B17.7	4488.5	1.1638e-09	1.72207e-05	11.3976	12.4206	-1.02304
ENSG00000254615.2|RP11-395G23.3	5271	2.69902e-07	0.0038067	12.3136	13.3406	-1.02703
ENSG00000269952.1|RP11-324I22.3	4479.5	1.08743e-09	1.61004e-05	14.0048	15.0432	-1.03833
ENSG00000230074.1|RP11-195F19.9	4667	4.36351e-09	6.38862e-05	14.9321	15.9792	-1.04708
ENSG00000266850.1|RP11-370A5.1	4733	7.02907e-09	0.000102456	14.3266	15.3772	-1.05059
ENSG00000234949.2|AC104667.3	5656	2.83263e-06	0.038773	14.2	15.2526	-1.05258
ENSG00000223749.6|MIR503HG	4269.5	2.15701e-10	3.22408e-06	13.4456	14.5106	-1.06494
ENSG00000224093.4|RP5-1033H22.2	4288	2.4939e-10	3.72564e-06	15.2598	16.3295	-1.06979
ENSG00000272463.1|RP11-532F6.3	5620	2.29428e-06	0.0314982	11.0245	12.096	-1.07143
ENSG00000276075.1|CTD-2012K14.8	4938.5	2.97722e-08	0.000429255	16.5966	17.6711	-1.07453
ENSG00000267387.1|CTD-2240E14.4	5334.5	4.03642e-07	0.0056643	12.2228	13.2998	-1.077
ENSG00000239445.4|ST3GAL6-AS1	4865.5	1.79552e-08	0.000259884	13.6403	14.7191	-1.07876
ENSG00000273341.1|RP5-899E9.1	5032	5.62335e-08	0.000806565	12.3555	13.4366	-1.0811
ENSG00000277210.2|RP11-14C10.4	4965	3.57013e-08	0.000513992	12.8506	13.9406	-1.08999
ENSG00000236199.1|RP11-264I13.2	2235.5	1.1495e-18	1.80978e-14	15.8321	16.9287	-1.09656
ENSG00000235142.6|RP1-60O19.1	4197	1.21547e-10	1.82113e-06	16.5993	17.6968	-1.09755
ENSG00000241316.5|SUCLG2-AS1	3812	5.07397e-12	7.70483e-08	12.7034	13.802	-1.09859
ENSG00000263823.1|RP11-326K13.4	2673.5	1.16881e-16	1.8279e-12	13.3263	14.4299	-1.10355
ENSG00000277496.1|RP11-93B14.9	5029	5.51266e-08	0.000790956	14.8495	15.9578	-1.10832
ENSG00000258603.3|RP3-414A15.10	4372.5	4.80804e-10	7.15533e-06	14.4944	15.6136	-1.11923
ENSG00000275894.1|RP3-453C12.14	5549.5	1.51049e-06	0.020872	13.5441	14.6643	-1.12025
ENSG00000274536.3|RP6-159A1.4	4508	1.34749e-09	1.99186e-05	11.9951	13.1209	-1.12579
ENSG00000259134.4|LINC00924	5178	1.48083e-07	0.00210559	13.1292	14.2556	-1.12637
ENSG00000267226.2|RP11-126O1.5	4620	3.09503e-09	4.54721e-05	12.3531	13.48	-1.1269
ENSG00000278921.2|EPB41L4A-AS2	4780.5	9.86715e-09	0.00014338	12.6294	13.7717	-1.14225
ENSG00000223808.1|RP11-428L9.2	8343	3.53947e-06	0.0482571	0.131855	1.28776	-1.15591
ENSG00000231574.4|RP11-91K9.1	5440	7.7791e-07	0.0108425	14.5643	15.7332	-1.16893
ENSG00000272861.1|RP11-332H14.1	4950.5	3.23281e-08	0.000465945	14.1015	15.2753	-1.17376
ENSG00000259275.2|RP11-522B15.3	4452	8.83098e-10	1.30946e-05	11.0863	12.2625	-1.17621
ENSG00000271868.1|RP11-1293J14.1	4124	6.76871e-11	1.01707e-06	15.6101	16.7881	-1.17795
ENSG00000272482.1|RP11-474O21.5	4793.5	1.08203e-08	0.000157157	14.3897	15.5738	-1.18408
ENSG00000230479.1|AP000695.6	4771	9.22236e-09	0.000134121	13.9044	15.096	-1.19161
ENSG00000253982.1|CTD-2336O2.1	2099	2.56791e-19	4.04626e-15	17.1611	18.354	-1.19294
ENSG00000279118.1|RP11-517I3.2	2088	2.27299e-19	3.582e-15	13.8164	15.0248	-1.20849
ENSG00000276809.1|RP11-10E18.7	5446	8.00683e-07	0.0111567	10.5217	11.7352	-1.21353
ENSG00000166770.9|ZNF667-AS1	5646	2.67212e-06	0.0366027	14.0221	15.2364	-1.21426
ENSG00000250303.3|RP11-356J5.12	5233	2.1152e-07	0.00299406	13.1994	14.4208	-1.22138
ENSG00000227258.4|SMIM2-AS1	5068.5	7.18624e-08	0.00102849	14.3651	15.5889	-1.22387
ENSG00000275198.1|RP11-471B22.3	3565.5	5.91738e-13	9.05891e-09	10.7263	11.955	-1.22878
ENSG00000267390.1|RP11-635N19.1	3369.5	1.00503e-13	1.54734e-09	16.283	17.531	-1.24795
ENSG00000272510.1|RP4-680D5.8	4955	3.33403e-08	0.000480367	15.877	17.1356	-1.25855
ENSG00000224307.1|RP11-344B5.2	5020.5	5.20516e-08	0.000747253	13.4441	14.7046	-1.26044
ENSG00000278175.2|GLIDR	4148.5	8.24523e-11	1.23761e-06	11.9243	13.1903	-1.26596
ENSG00000203280.4|CTA-221G9.12	3143	1.20658e-14	1.86815e-10	15.4375	16.7062	-1.26872
ENSG00000233038.4|AC011899.9	4384	5.25309e-10	7.81239e-06	12.0531	13.3297	-1.27663
ENSG00000224950.2|RP5-1086K13.1	4125	6.82348e-11	1.02523e-06	12.3	13.5782	-1.27821
ENSG00000228401.4|RP11-251M1.1	5653	2.78314e-06	0.0381068	13.2056	14.4844	-1.2788
ENSG00000260244.1|RP11-588K22.2	4016	2.80612e-11	4.23555e-07	15.1745	16.4603	-1.28579
ENSG00000245017.2|RP11-181C3.1	4327	3.38087e-10	5.04527e-06	14.3904	15.6763	-1.28582
ENSG00000226051.5|ZNF503-AS1	3031.5	4.13197e-15	6.41158e-11	10.8105	12.1129	-1.30243
ENSG00000224729.5|PCOLCE-AS1	5677	3.19766e-06	0.0436865	10.2107	11.5184	-1.3077
ENSG00000225342.2|AC079630.4	5386	5.56994e-07	0.00779012	11.2526	12.5634	-1.31083
ENSG00000280143.1|AP000892.6	4339	3.71102e-10	5.53387e-06	12.1007	13.4193	-1.31863
ENSG00000259583.2|RP11-66B24.4	5143	1.17705e-07	0.0016767	9.24966	10.5748	-1.32518
ENSG00000272764.1|RP11-318E3.9	5472.5	9.4827e-07	0.0131876	13.2379	14.5647	-1.32674
ENSG00000280099.1|RP11-33E12.2	2968	2.22629e-15	3.46006e-11	14.3159	15.6438	-1.32791
ENSG00000231690.2|LINC00574	4009	2.64884e-11	3.99842e-07	13.471	14.8074	-1.33639
ENSG00000281383.1|CH507-513H4.5	4807.5	1.19477e-08	0.000173468	13.0366	14.4071	-1.37049
ENSG00000279026.1|RP3-414A15.12	3256.5	3.52388e-14	5.44193e-10	13.7979	15.169	-1.37109
ENSG00000274029.1|RP11-340F14.6	4924.5	2.70296e-08	0.000389984	12.9587	14.3389	-1.38017
ENSG00000261487.1|AC135048.13	3789	4.16795e-12	6.33403e-08	12.9601	14.3412	-1.38108
ENSG00000276170.3|AC124789.1	3736.5	2.65246e-12	4.0373e-08	12.1651	13.5467	-1.38154
ENSG00000259319.1|RP11-293M10.6	3862	7.76016e-12	1.17652e-07	12.8332	14.2202	-1.387
ENSG00000278690.1|RP11-104J23.2	5409.5	6.43519e-07	0.0089861	13.1984	14.5865	-1.38807
ENSG00000180769.7|WDFY3-AS2	2991.5	2.80087e-15	4.35087e-11	11.4916	12.8855	-1.39393
ENSG00000271784.1|RP1-28H20.3	3813	5.11718e-12	7.76993e-08	13.6735	15.0677	-1.39413
ENSG00000230102.6|RP11-407B7.1	4246	1.79257e-10	2.68187e-06	12.7732	14.1708	-1.3976
ENSG00000254990.4|RP11-108O10.2	4342	3.79833e-10	5.66254e-06	14.9018	16.3167	-1.41494
ENSG00000225302.2|RP11-539I5.1	5451	8.32167e-07	0.0115863	12.6311	14.0468	-1.41579
ENSG00000237943.5|PRKCQ-AS1	4485	1.13348e-09	1.67777e-05	11.646	13.0692	-1.42326
ENSG00000224063.4|AC007319.1	3920	1.26432e-11	1.91292e-07	13.0134	14.4395	-1.42614
ENSG00000248441.5|LINC01197	2843	6.4745e-16	1.00905e-11	11.6603	13.0881	-1.42786
ENSG00000236700.4|LINC01010	5693.5	3.50758e-06	0.0478364	10.6307	12.0769	-1.44621
ENSG00000269559.2|RP11-629B11.5	4775	9.47505e-09	0.000137748	10.4935	11.9483	-1.45483
ENSG00000269976.1|RP11-130L8.2	4778	9.69354e-09	0.000140866	17.2848	18.7457	-1.46089
ENSG00000215386.9|MIR99AHG	3484	2.8509e-13	4.37784e-09	13.563	15.0298	-1.4668
ENSG00000276855.1|CTD-3157E16.2	2593	5.10678e-17	7.99823e-13	14.0462	15.53	-1.48387
ENSG00000230613.1|HM13-AS1	3733.5	2.58435e-12	3.93415e-08	13.2509	14.7361	-1.48516
ENSG00000223587.1|AY269186.1	8067	1.77142e-06	0.0244049	0.249747	1.73827	-1.48852
ENSG00000261079.1|RP11-252A24.3	5531	1.34596e-06	0.0186268	9.44271	10.9497	-1.50694
ENSG00000275944.1|RP11-104J23.1	4904	2.34559e-08	0.000338891	12.6383	14.1466	-1.5083
ENSG00000250012.1|RP11-124N2.1	5029.5	5.52284e-08	0.000792362	12.5073	14.0298	-1.52247
ENSG00000278214.1|RP11-442O1.4	5650	2.73054e-06	0.0373975	10.4773	12.0042	-1.52694
ENSG00000273100.1|RP11-302L19.3	5239	2.19663e-07	0.00310779	12.0299	13.5599	-1.52996
ENSG00000228826.2|RP11-344P13.4	4201.5	1.25978e-10	1.88716e-06	16.2768	17.8107	-1.53391
ENSG00000272646.1|RP11-188P17.2	4555	1.90922e-09	2.81476e-05	12.1725	13.7129	-1.54046
ENSG00000260156.1|RP11-394B2.6	4445	8.36936e-10	1.24143e-05	12.4454	13.9871	-1.54164
ENSG00000281903.1|AF127936.7	4577.5	2.25533e-09	3.32008e-05	9.26031	10.8031	-1.54277
ENSG00000237248.4|LINC00987	3763.5	3.34829e-12	5.09274e-08	14.2468	15.7905	-1.54366
ENSG00000260643.1|RP11-303E16.8	4560.5	1.99265e-09	2.93577e-05	12.5341	14.0823	-1.5482
ENSG00000264968.1|RP11-387H17.4	4985	4.0887e-08	0.000588119	12.381	13.9333	-1.55225
ENSG00000274021.1|RP11-823E8.3	5293	3.08799e-07	0.00434542	10.4815	12.0346	-1.55302
ENSG00000234076.1|TPRG1-AS1	5310	3.45866e-07	0.00486322	16.4748	18.0292	-1.55438
ENSG00000267659.4|LINC01482	4343	3.82691e-10	5.70478e-06	10.6093	12.1687	-1.55949
ENSG00000227959.1|RP11-276H7.2	5515	1.22589e-06	0.0169957	11.551	13.1217	-1.57063
ENSG00000254510.1|RP11-867G23.10	5566	1.52115e-06	0.0210147	8.37422	9.94819	-1.57397
ENSG00000241158.4|ADAMTS9-AS1	4476	1.05851e-09	1.56744e-05	9.42243	10.9966	-1.57417
ENSG00000246985.6|SOCS2-AS1	3810	4.98807e-12	7.57489e-08	13.1645	14.7412	-1.57664
ENSG00000231948.2|HS1BP3-IT1	4448	8.56691e-10	1.27047e-05	16.5321	18.1125	-1.58036
ENSG00000258561.1|RP11-72M17.1	4602	2.7093e-09	3.98349e-05	11.018	12.6031	-1.58512
ENSG00000258819.1|RP11-7F17.3	4748	7.82633e-09	0.000113944	12.0208	13.6085	-1.58778
ENSG00000226482.1|ADIPOQ-AS1	7475	2.16994e-06	0.0298062	0.538638	2.131	-1.59237
ENSG00000258999.1|RP11-114N19.3	4876.5	1.93447e-08	0.00027984	12.0955	13.691	-1.59547
ENSG00000225885.5|AC023590.1	4773.5	9.32859e-09	0.000135656	9.63828	11.2338	-1.59552
ENSG00000278058.1|RP11-70D24.2	2550.5	3.28553e-17	5.15007e-13	14.8339	16.431	-1.59706
ENSG00000243069.6|ARHGEF26-AS1	4105	5.80187e-11	8.72717e-07	10.67	12.2809	-1.61091
ENSG00000273350.1|RP4-539M6.20	4273	2.21707e-10	3.31363e-06	14.4376	16.0572	-1.61956
ENSG00000275392.1|RP11-164O23.8	5361	4.7636e-07	0.00667428	13.3229	14.9453	-1.62243
ENSG00000237989.1|AP001046.5	3460	2.29487e-13	3.52653e-09	11.7254	13.3577	-1.63234
ENSG00000224536.1|RP11-134G8.7	4538.5	1.69211e-09	2.49705e-05	14.3282	15.9648	-1.63661
ENSG00000227403.1|AC009299.3	4709	5.91176e-09	8.63117e-05	13.7653	15.403	-1.63772
ENSG00000267675.1|RP11-1151B14.2	3935	1.43338e-11	2.1677e-07	15.6515	17.2931	-1.6417
ENSG00000259974.2|LINC00261	1701	2.77126e-21	4.38054e-17	19.2084	20.8618	-1.65332
ENSG00000276261.1|RP11-1060J15.9	3074.5	6.25042e-15	9.69128e-11	12.3952	14.0604	-1.66517
ENSG00000237372.2|UNQ6494	4648.5	3.81264e-09	5.59048e-05	11.6403	13.3165	-1.67621
ENSG00000273264.1|RP11-131L23.2	4381	5.13102e-10	7.6324e-06	13.1551	14.8356	-1.68049
ENSG00000233330.1|RP1-12G14.7	2740.5	2.30945e-16	3.60713e-12	13.373	15.0549	-1.68187
ENSG00000262995.1|CTD-2194A8.2	5358	4.67168e-07	0.00654643	12.2769	13.9604	-1.6835
ENSG00000228798.1|AP000473.5	5316.5	3.59969e-07	0.00505972	12.8159	14.4999	-1.68399
ENSG00000227070.1|RP11-191G24.1	3330	6.98195e-14	1.07606e-09	13.6191	15.3098	-1.69065
ENSG00000233008.4|RP11-475O6.1	3615.5	9.21292e-13	1.4081e-08	11.0324	12.7272	-1.69487
ENSG00000261012.2|RP11-116D2.1	2786	3.65818e-16	5.7064e-12	19.22	20.9253	-1.70533
ENSG00000259834.1|RP11-284N8.3	4354	4.16778e-10	6.20999e-06	11.7247	13.4322	-1.7075
ENSG00000242048.3|RP13-452N2.1	5282	2.85359e-07	0.00402099	9.49492	11.2067	-1.71175
ENSG00000251165.4|F11-AS1	2357	4.26345e-18	6.70044e-14	15.6847	17.3969	-1.71212
ENSG00000272143.1|FGF14-AS2	2473	1.45989e-17	2.29057e-13	15.1084	16.8217	-1.71332
ENSG00000233554.4|B4GALT1-AS1	1751	4.95924e-21	7.83659e-17	15.302	17.0181	-1.71616
ENSG00000231969.1|AC144449.1	2626.5	7.21597e-17	1.12944e-12	13.0239	14.7401	-1.71624
ENSG00000238198.1|RP11-31F15.2	1776	6.62482e-21	1.04672e-16	11.5758	13.2952	-1.71938
ENSG00000259417.2|LINC01314	3478	2.70062e-13	4.14789e-09	15.6887	17.4192	-1.7305
ENSG00000229484.1|RP5-888M10.2	3768	3.47937e-12	5.29108e-08	14.3539	16.0889	-1.73502
ENSG00000262558.1|RP11-1260E13.3	4403	6.07163e-10	9.02245e-06	12.7319	14.4748	-1.74287
ENSG00000250786.1|SNHG18	4432	7.5848e-10	1.12551e-05	13.8693	15.615	-1.74568
ENSG00000248676.1|RP11-766F14.1	4870.5	1.85466e-08	0.000268406	13.7382	15.4854	-1.74719
ENSG00000229896.2|RP11-456H18.2	4655	3.99799e-09	5.86145e-05	13.9651	15.7164	-1.75133
ENSG00000261481.1|RP11-77H9.6	5136	1.10945e-07	0.00158141	11.3429	13.1007	-1.75785
ENSG00000234155.1|RP11-30P6.6	5448	8.16995e-07	0.0113783	14.8512	16.6171	-1.76592
ENSG00000263400.5|TMEM220-AS1	1579	6.59452e-22	1.04332e-17	15.763	17.5526	-1.78964
ENSG00000258572.1|RP11-1070N10.3	4382	5.16759e-10	7.68576e-06	12.3414	14.1346	-1.7932
ENSG00000279108.1|CTC-490E21.11	4054	3.83273e-11	5.77861e-07	14.8363	16.6323	-1.79595
ENSG00000245281.5|CTD-2547L16.1	2625.5	7.14147e-17	1.11785e-12	11.71	13.5156	-1.80561
ENSG00000264859.4|DSG2-AS1	4610	2.86564e-09	4.21192e-05	10.9501	12.7594	-1.80936
ENSG00000272129.1|RP11-250B2.6	1241	1.09984e-23	1.74369e-19	14.2156	16.0273	-1.81172
ENSG00000255197.4|RP11-750H9.5	3869	8.23083e-12	1.24771e-07	12.4864	14.3191	-1.83269
ENSG00000253944.1|RP11-156K13.1	4437	7.87956e-10	1.16917e-05	16.9427	18.7761	-1.83335
ENSG00000177335.9|C8orf31	4210	1.34643e-10	2.01641e-06	10.4749	12.309	-1.83411
ENSG00000230647.1|AC022816.2	5696	3.569e-06	0.0486562	13.8604	15.6954	-1.83494
ENSG00000232788.1|AC078883.3	5196	1.62843e-07	0.0023127	9.71931	11.5546	-1.8353
ENSG00000249746.1|RP11-254I22.3	5430.5	7.33528e-07	0.0102305	15.1126	16.949	-1.83633
ENSG00000255310.2|AF131215.2	4951.5	3.21712e-08	0.000463716	10.1794	12.0161	-1.8367
ENSG00000234647.1|RP11-503C24.4	5461	8.81671e-07	0.012272	10.5868	12.4486	-1.8618
ENSG00000227456.6|LINC00310	3166	1.49696e-14	2.31655e-10	9.67865	11.5489	-1.87028
ENSG00000256633.1|RP11-169D4.2	5614.5	2.15317e-06	0.0295781	10.085	11.9593	-1.87433
ENSG00000255650.4|FAM222A-AS1	5405	6.24942e-07	0.00872856	11.7646	13.6438	-1.87929
ENSG00000264016.2|CTC-297N7.9	1802	8.94411e-21	1.4129e-16	15.4274	17.3067	-1.8793
ENSG00000224397.4|LINC01272	2856	7.36987e-16	1.14823e-11	13.374	15.2643	-1.89027
ENSG00000258867.4|LINC01146	4180	1.06131e-10	1.59112e-06	16.228	18.1313	-1.90331
ENSG00000225194.2|LINC00092	4022	2.94234e-11	4.43969e-07	10.4696	12.3836	-1.91398
ENSG00000225489.5|RP11-390F4.3	3765	3.39173e-12	5.15814e-08	14.6313	16.5564	-1.92516
ENSG00000179577.3|KB-1552D7.2	5138.5	1.13431e-07	0.00161627	10.1166	12.0449	-1.92831
ENSG00000259884.1|RP11-1100L3.8	4716.5	6.16848e-09	9.00105e-05	10.6962	12.6276	-1.93131
ENSG00000255542.1|RP4-683L5.1	7677	1.32252e-06	0.018309	0.502672	2.44666	-1.94398
ENSG00000232284.6|GNG12-AS1	1860	1.74038e-20	2.74806e-16	11.3	13.2566	-1.95664
ENSG00000262294.1|RP11-1260E13.2	3013.5	3.46945e-15	5.3877e-11	14.4644	16.4324	-1.96798
ENSG00000261222.2|CTD-2006K23.1	5034.5	5.4537e-08	0.000782606	7.81388	9.78876	-1.97488
ENSG00000259687.1|LINC01220	5660.5	2.85393e-06	0.0390618	10.1621	12.146	-1.98389
ENSG00000272360.1|RP11-359I18.5	4823.5	1.33413e-08	0.000193556	12.8574	14.8494	-1.99202
ENSG00000271992.1|RP11-42O15.3	3155	1.35258e-14	2.09393e-10	17.2877	19.2811	-1.99337
ENSG00000227467.3|LINC01537	2077.5	2.02274e-19	3.18824e-15	11.0612	13.0574	-1.99621
ENSG00000250436.1|RP11-622A1.2	4661	4.17618e-09	6.11811e-05	15.8595	17.8596	-2.00012
ENSG00000237413.4|MGC27382	3170	1.55866e-14	2.41187e-10	12.0585	14.071	-2.01256
ENSG00000278967.1|RP5-849H19.3	2439	1.01983e-17	1.60073e-13	16.2183	18.2413	-2.023
ENSG00000279319.1|RP11-693M3.1	5694	2.88095e-06	0.0394229	6.45418	8.48635	-2.03217
ENSG00000280008.1|RP11-652L8.4	4620.5	3.03839e-09	4.46431e-05	10.5685	12.6121	-2.04366
ENSG00000198106.8|SNX29P2	3918	1.23618e-11	1.87046e-07	9.69217	11.736	-2.04383
ENSG00000257038.1|RP11-800A3.7	3986.5	2.17875e-11	3.29209e-07	10.0905	12.1465	-2.05599
ENSG00000228697.1|RP5-968D22.1	5636	2.51247e-06	0.034446	11.59	13.6469	-2.05687
ENSG00000241684.4|ADAMTS9-AS2	3409	1.43318e-13	2.20495e-09	8.5488	10.6127	-2.06386
ENSG00000260541.1|LA16c-429E7.1	3695	1.84698e-12	2.81645e-08	13.7882	15.8535	-2.06535
ENSG00000230630.2|DNM3OS	2318	2.80592e-18	4.4109e-14	11.5486	13.6372	-2.08858
ENSG00000254026.1|RP11-369E15.2	7588	3.24367e-08	0.000467446	0.37022	2.47417	-2.10395
ENSG00000238102.1|RP11-19D2.1	4306	2.85273e-10	4.25912e-06	15.125	17.2303	-2.10529
ENSG00000232628.4|RP11-365O16.3	5646.5	2.64071e-06	0.036183	10.4231	12.5302	-2.107
ENSG00000234492.4|RPL34-AS1	3883	9.04581e-12	1.37044e-07	8.309	10.4191	-2.11013
ENSG00000266801.1|RP11-521L9.2	3288	4.70129e-14	7.25316e-10	11.4078	13.5184	-2.1106
ENSG00000205037.2|RP11-863P13.4	5731.5	3.26924e-06	0.0446414	6.03385	8.14587	-2.11202
ENSG00000237484.5|AP000476.1	5702	3.14481e-06	0.042977	6.44559	8.5669	-2.12131
ENSG00000255090.4|MIR100HG	4728	6.75537e-09	9.85e-05	11.3846	13.5183	-2.13368
ENSG00000250821.1|RP11-345F18.1	7529	3.58846e-07	0.0050443	0.55021	2.68813	-2.13792
ENSG00000271474.1|RP11-710C12.1	4277	2.12904e-10	3.18249e-06	7.91028	10.0483	-2.13799
ENSG00000238221.1|RP11-69L16.4	4990.5	3.76643e-08	0.000541914	9.18436	11.3226	-2.13821
ENSG00000244953.1|RP11-613D13.8	4388.5	5.15135e-10	7.66211e-06	8.81554	10.9656	-2.15003
ENSG00000274225.1|KB-68A7.1	3242	3.07565e-14	4.75096e-10	15.4138	17.5877	-2.17381
ENSG00000275285.1|RP4-564F22.6	3425	1.6698e-13	2.56831e-09	17.2546	19.4514	-2.19681
ENSG00000249096.5|RP11-290F5.1	3446	2.02136e-13	3.10763e-09	15.2039	17.4061	-2.20218
ENSG00000228133.2|AC099684.1	3949	1.60946e-11	2.43318e-07	12.229	14.432	-2.203
ENSG00000262823.1|RP13-580F15.2	3875.5	8.64623e-12	1.31042e-07	11.4151	13.6226	-2.20748
ENSG00000224992.1|RP11-295G24.5	5680	3.21524e-06	0.0439202	11.1502	13.3827	-2.23252
ENSG00000229356.1|LRRC3-AS1	5522	1.26204e-06	0.0174844	10.7823	13.0234	-2.24102
ENSG00000237461.1|RP11-554F20.1	5499	9.50221e-07	0.0132138	7.61691	9.86644	-2.24953
ENSG00000254872.3|RP13-870H17.3	5606.5	1.99782e-06	0.02747	7.9615	10.2157	-2.25415
ENSG00000205622.8|AF064858.6	3819	5.38603e-12	8.17437e-08	11.8381	14.1122	-2.27413
ENSG00000229740.1|U91324.1	2293	2.14198e-18	3.36891e-14	15.5512	17.8281	-2.27695
ENSG00000232354.6|VIPR1-AS1	4628	2.58959e-09	3.80826e-05	6.41933	8.70444	-2.2851
ENSG00000130600.14|H19	4428	7.35746e-10	1.09222e-05	18.9708	21.2614	-2.29064
ENSG00000232451.1|AC016768.1	3871	8.36672e-12	1.26823e-07	13.8033	16.0974	-2.2941
ENSG00000223956.1|RP4-710M16.2	2503	2.00056e-17	3.13748e-13	17.3512	19.6481	-2.2969
ENSG00000258001.1|RP11-756H6.1	4747.5	7.74361e-09	0.000112762	12.4301	14.7364	-2.3063
ENSG00000280660.1|RP11-437J2.3	6134.5	8.31473e-07	0.0115774	1.98718	4.2973	-2.31012
ENSG00000263508.4|RP11-963H4.3	5417.5	6.71387e-07	0.00937055	11.7263	14.0366	-2.31033
ENSG00000235529.1|AGAP1-IT1	3474	2.60458e-13	4.00116e-09	13.6872	16.0042	-2.31701
ENSG00000276984.1|LA16c-359F1.1	5576.5	1.66283e-06	0.0229355	10.2997	12.6449	-2.34526
ENSG00000226237.1|RP11-276H19.1	5128	9.01189e-08	0.00128762	6.82757	9.17378	-2.34621
ENSG00000259783.4|RP11-1006G14.2	4649.5	3.78206e-09	5.54639e-05	10.9767	13.3355	-2.35888
ENSG00000255362.1|RP11-619A14.3	5325	3.76793e-07	0.00529167	12.3665	14.7312	-2.36466
ENSG00000233834.5|AC005083.1	4544.5	1.72798e-09	2.54946e-05	10.8588	13.2263	-2.36744
ENSG00000227481.1|RP11-89N17.2	7297.5	2.78529e-06	0.0381307	0.948427	3.31831	-2.36988
ENSG00000232063.1|RP11-307E17.8	5280	2.72764e-07	0.00384679	8.41884	10.7888	-2.36996
ENSG00000240915.2|RP11-659E9.2	4750	7.89766e-09	0.000114958	12.4856	14.856	-2.37036
ENSG00000276317.1|RP11-93B14.10	4726	6.63236e-09	9.67197e-05	12.2518	14.6234	-2.37158
ENSG00000274578.1|RP11-430E17.1	4623	3.012e-09	4.42583e-05	10.4408	12.8193	-2.37843
ENSG00000263429.3|LINC00675	5180	1.43465e-07	0.00204036	9.30022	11.6814	-2.38122
ENSG00000258414.1|RP11-356O9.1	5765.5	3.48245e-06	0.0475041	7.03969	9.42243	-2.38274
ENSG00000277013.1|CTC-526N19.1	683	8.78857e-27	1.39589e-22	12.4087	14.8	-2.39128
ENSG00000197445.2|C16orf47	5316	3.39962e-07	0.00478055	9.13542	11.5322	-2.39675
ENSG00000254042.1|CTC-558O2.1	4845.5	1.50813e-08	0.000218574	8.67519	11.0747	-2.39949
ENSG00000228888.1|LINC01428	5528.5	1.28246e-06	0.0177634	10.624	13.0272	-2.40312
ENSG00000234509.1|AP000253.1	3702.5	1.94063e-12	2.95868e-08	9.7711	12.1761	-2.40497
ENSG00000227954.5|TARID	4671.5	3.7162e-09	5.45092e-05	6.17161	8.57824	-2.40664
ENSG00000272053.1|RP11-367G6.3	4994.5	4.11666e-08	0.000592099	9.4522	11.8839	-2.43169
ENSG00000236213.1|AC006369.2	5527.5	1.25965e-06	0.0174537	10.2822	12.7262	-2.444
ENSG00000246223.7|LINC01550	4458.5	9.03088e-10	1.33892e-05	8.34219	10.7919	-2.44966
ENSG00000273403.1|RP11-329B9.3	5658.5	2.65778e-06	0.036409	9.46323	11.9274	-2.46417
ENSG00000254235.4|RP11-115J16.1	4330	3.45974e-10	5.16158e-06	12.9678	15.4401	-2.47232
ENSG00000272189.1|RP3-325F22.5	3816	5.20644e-12	7.90494e-08	11.019	13.4924	-2.47333
ENSG00000257283.1|RP11-1060G2.1	5698.5	3.44826e-06	0.0470515	9.72951	12.2085	-2.479
ENSG00000280587.1|LINC01348	3323	6.5445e-14	1.00883e-09	15.7246	18.2182	-2.49363
ENSG00000197322.3|C17orf102	6291	1.74999e-06	0.0241183	2.14335	4.63882	-2.49546
ENSG00000224649.1|AF124730.4	5233	2.09509e-07	0.00296584	12.6806	15.1858	-2.50514
ENSG00000262585.1|RP11-353N14.5	4401	5.93207e-10	8.81683e-06	9.30426	11.8301	-2.52587
ENSG00000236120.5|RP11-733O18.1	2252	1.36786e-18	2.15287e-14	11.6596	14.2041	-2.54451
ENSG00000225790.1|RP11-2L8.1	5010	4.66938e-08	0.000670943	11.3436	13.8916	-2.548
ENSG00000280435.1|RP4-555D20.1	6712	3.48347e-06	0.0475145	1.7889	4.34685	-2.55795
ENSG00000259370.2|RP11-1069G10.1	2672	1.15085e-16	1.79993e-12	12.3905	14.9579	-2.5674
ENSG00000277597.1|RP11-961A15.3	3705.5	1.98909e-12	3.03237e-08	11.2405	13.8092	-2.56866
ENSG00000249984.1|CTC-529L17.2	6983	2.08068e-07	0.00294583	0.978735	3.55243	-2.57369
ENSG00000100181.20|TPTEP1	1895	2.58726e-20	4.08322e-16	8.14087	10.7147	-2.57383
ENSG00000232667.8|AC004862.6	4588	2.44144e-09	3.59185e-05	13.6441	16.2187	-2.57465
ENSG00000277587.1|CTD-3116E22.8	5555.5	1.47007e-06	0.0203222	9.88043	12.4728	-2.59233
ENSG00000260500.1|CTD-3193O13.1	3557	5.46346e-13	8.36839e-09	13.0156	15.6128	-2.59724
ENSG00000254414.1|RP11-182J1.1	5626	2.09906e-06	0.0288474	8.41715	11.0239	-2.60678
ENSG00000265975.1|CTB-41I6.2	4677.5	4.25217e-09	6.22773e-05	9.6368	12.248	-2.61117
ENSG00000275149.1|RP11-427J23.1	4118	6.4094e-11	9.63461e-07	10.0696	12.6814	-2.61181
ENSG00000224511.1|LINC00365	3762.5	3.29906e-12	5.01887e-08	11.1811	13.795	-2.61387
ENSG00000245293.2|RP11-286E11.1	3044	4.55464e-15	7.06607e-11	9.21216	11.8282	-2.616
ENSG00000273837.1|LLNLR-470E3.1	4671.5	3.78342e-09	5.54801e-05	10.3602	12.9871	-2.62691
ENSG00000279013.1|RP11-254A24.2	6447	5.67366e-07	0.00793234	1.72002	4.34817	-2.62815
ENSG00000262061.4|RP11-1260E13.4	1881	2.20442e-20	3.47968e-16	10.8508	13.4887	-2.63784
ENSG00000279022.1|RP11-250B2.4	2967	2.17239e-15	3.37654e-11	12.0237	14.6616	-2.63792
ENSG00000230587.1|AC093609.1	3090	7.22235e-15	1.11946e-10	11.2922	13.9363	-2.6441
ENSG00000227712.1|RP11-418J17.3	4598	2.59697e-09	3.81885e-05	12.1092	14.7598	-2.65063
ENSG00000257496.1|RP11-474P2.4	4120	6.07174e-11	9.13138e-07	9.78832	12.4468	-2.65848
ENSG00000248810.1|RP11-362F19.1	5590	1.70717e-06	0.023535	7.96387	10.6248	-2.66096
ENSG00000272021.1|AC008592.8	4357	4.19215e-10	6.24588e-06	11.3902	14.055	-2.66482
ENSG00000229005.2|HNF4A-AS1	2783	3.54679e-16	5.53335e-12	16.161	18.8462	-2.6852
ENSG00000279619.1|CTD-2527I21.5	4398	5.73453e-10	8.52438e-06	10.4989	13.1881	-2.68924
ENSG00000268505.1|RP11-805I24.3	6156	4.90048e-13	7.509e-09	0.564214	3.25636	-2.69215
ENSG00000236497.1|RP11-66A2.2	5509.5	1.062e-06	0.014748	8.35189	11.0598	-2.70794
ENSG00000259359.1|RP11-327J17.2	2637.5	8.0727e-17	1.26322e-12	13.5142	16.2306	-2.71642
ENSG00000273428.3|RP4-539M6.22	5299	2.98542e-07	0.00420377	9.12619	11.8502	-2.72405
ENSG00000232310.5|RP11-557H15.4	2391	6.11106e-18	9.59925e-14	11.4787	14.2058	-2.72714
ENSG00000255274.7|TMPRSS4-AS1	6930	1.62833e-06	0.0224661	1.42928	4.17442	-2.74514
ENSG00000224968.1|RP1-35C21.1	5740.5	3.16694e-06	0.0432762	7.49745	10.2454	-2.74797
ENSG00000266389.1|CTB-41I6.1	5711	2.54364e-06	0.0348682	7.60032	10.3673	-2.76697
ENSG00000275880.1|RP11-90L1.8	2495	1.83947e-17	2.8854e-13	11.855	14.6247	-2.76977
ENSG00000261104.1|RP11-734K21.5	6132.5	1.692e-09	2.49705e-05	1.16966	3.93987	-2.77021
ENSG00000259285.1|CTD-2330J20.2	6656	8.84619e-07	0.0123121	1.6378	4.40896	-2.77116
ENSG00000274370.1|AC144831.3	4744.5	7.10745e-09	0.000103584	9.89427	12.666	-2.77175
ENSG00000266283.1|RP11-627G18.1	4350	3.50992e-10	5.23574e-06	9.09465	11.8668	-2.77219
ENSG00000257663.1|RP11-1100L3.7	6917.5	4.76107e-08	0.000684071	0.945812	3.72112	-2.77531
ENSG00000260733.1|RP11-264L1.4	5396	3.3207e-07	0.00467122	7.20606	9.98792	-2.78186
ENSG00000236341.1|RP5-1103B4.3	1512	2.9525e-22	4.67351e-18	12.9439	15.7356	-2.79169
ENSG00000275088.1|RP11-442O1.3	2746	2.43055e-16	3.79578e-12	9.67564	12.4683	-2.79266
ENSG00000229867.1|STEAP3-AS1	2647.5	8.61691e-17	1.34812e-12	9.0564	11.8502	-2.79376
ENSG00000236049.1|AC104777.2	6414	2.53562e-07	0.00357954	1.58424	4.38427	-2.80003
ENSG00000227306.1|AP006285.6	5226.5	2.00042e-07	0.0028336	12.5241	15.3252	-2.80105
ENSG00000280551.1|RP11-358D17.2	5378	2.73688e-07	0.00385927	5.74133	8.54998	-2.80865
ENSG00000226953.6|AC010890.1	4793	6.13817e-09	8.95743e-05	7.21619	10.0259	-2.8097
ENSG00000261496.1|RP13-514E23.1	5295	1.73272e-07	0.00245821	6.18618	9.00293	-2.81675
ENSG00000237742.5|RP11-624M8.1	3540	4.66143e-13	7.1455e-09	10.1291	12.9475	-2.81839
ENSG00000236668.2|RP11-85O21.2	6382	2.47224e-08	0.00035704	1.29373	4.1133	-2.81958
ENSG00000203620.2|RP11-84A19.2	5429	5.97008e-07	0.008342	7.25459	10.0837	-2.82911
ENSG00000265519.1|CTD-3157E16.1	3041	4.36814e-15	6.77761e-11	11.9683	14.8081	-2.83982
ENSG00000264404.2|LINC00864	4622	3.11975e-09	4.58323e-05	12.7294	15.5725	-2.84307
ENSG00000237513.1|RP11-325F22.2	5086.5	7.19124e-08	0.00102914	8.76469	11.6163	-2.85162
ENSG00000254102.1|RP11-21C4.1	5737	2.96932e-06	0.0406173	5.90664	8.76329	-2.85664
ENSG00000238273.3|AC012360.6	4951	2.18256e-08	0.00031549	6.38469	9.24198	-2.85729
ENSG00000246790.2|RP11-730K11.1	4683	3.59856e-09	5.28016e-05	6.59882	9.46721	-2.86839
ENSG00000274956.2|UG0898H09	5778	4.12682e-08	0.000593519	2.10298	4.97666	-2.87368
ENSG00000234456.6|MAGI2-AS3	2012	9.73646e-20	1.53524e-15	13.3722	16.2504	-2.87818
ENSG00000267586.5|LINC00907	4469	9.7082e-10	1.43856e-05	7.43728	10.3198	-2.88254
ENSG00000236202.1|GRM7-AS1	6813.5	2.49609e-06	0.0342239	1.77492	4.66664	-2.89172
ENSG00000248455.4|RP11-321E2.3	6499.5	1.25962e-07	0.0017932	1.49294	4.38621	-2.89327
ENSG00000253215.1|RP11-156K13.2	4333.5	3.42305e-10	5.10788e-06	11.0561	13.9662	-2.91018
ENSG00000234117.2|RP11-259P20.1	6375	1.98427e-06	0.0272917	2.56844	5.48696	-2.91852
ENSG00000266378.1|RP11-214O1.3	4196.5	1.08968e-10	1.63354e-06	8.47938	11.4145	-2.93516
ENSG00000253444.1|AC133633.2	6797.5	1.61505e-13	2.48443e-09	0.360464	3.30413	-2.94367
ENSG00000256427.1|RP11-118B22.4	5187.5	1.38229e-07	0.00196631	10.298	13.2467	-2.94876
ENSG00000263586.1|HID1-AS1	2551	3.08182e-17	4.83137e-13	10.0997	13.0503	-2.9506
ENSG00000215246.5|RP11-43F13.3	4325	3.21069e-10	4.79325e-06	9.47552	12.4269	-2.95142
ENSG00000226508.1|AC104655.3	6428	1.09406e-07	0.00155969	1.60615	4.60273	-2.99658
ENSG00000261469.1|RP11-96D1.6	1846	1.48194e-20	2.34013e-16	14.738	17.7402	-3.00219
ENSG00000249690.1|RP11-1336O20.2	6029	1.18311e-06	0.0164121	3.06056	6.06376	-3.0032
ENSG00000258604.1|AL161668.5	1816	1.05082e-20	1.65987e-16	15.1556	18.1776	-3.02208
ENSG00000271787.1|RP11-254F7.3	4158.5	7.88145e-11	1.18324e-06	9.527	12.5701	-3.04314
ENSG00000261447.1|RP11-109D9.4	5592	1.81432e-06	0.0249923	9.33424	12.3874	-3.05312
ENSG00000262052.1|RP11-763E3.1	5567	1.3252e-06	0.0183435	8.10737	11.1673	-3.0599
ENSG00000233376.1|RP5-881L22.6	5157.5	1.23515e-07	0.00175848	11.0502	14.1107	-3.0605
ENSG00000238097.1|RP11-513G11.3	2567.5	3.904e-17	6.11719e-13	13.8158	16.8833	-3.06746
ENSG00000260390.1|RP11-575I8.1	6082	1.72143e-07	0.00244236	2.19429	5.27929	-3.085
ENSG00000267363.1|CTD-3162L10.4	5148	1.0603e-07	0.0015121	9.99828	13.0906	-3.09234
ENSG00000245768.5|RP11-410D17.2	4712.5	3.1613e-09	4.64363e-05	6.00163	9.11432	-3.11269
ENSG00000251230.4|RP11-701P16.5	3190.5	1.78905e-14	2.76677e-10	9.67186	12.8035	-3.13159
ENSG00000266312.1|RP11-111H3.3	6601	1.03357e-07	0.00147438	1.43003	4.56737	-3.13734
ENSG00000229116.2|RP11-20J15.3	3279	3.92521e-14	6.05935e-10	9.24926	12.4078	-3.15856
ENSG00000280304.1|CTD-2536I1.2	3122.5	8.62268e-15	1.33591e-10	7.90215	11.0615	-3.15933
ENSG00000251637.5|RP11-119D9.1	3044	4.66164e-15	7.23113e-11	13.6632	16.8281	-3.16494
ENSG00000225683.4|RP1-301L19.1	5304.5	6.11724e-09	8.92811e-05	2.70936	5.88529	-3.17593
ENSG00000273853.1|RP11-438D14.3	6615	3.52188e-10	5.25324e-06	0.83179	4.01124	-3.17945
ENSG00000229964.1|RP11-135A1.3	5708	3.53631e-06	0.0482175	10.1671	13.3469	-3.17975
ENSG00000236882.6|LINC01554	5207	1.7881e-07	0.0025357	15.9829	19.1636	-3.18068
ENSG00000233590.1|RP11-153K11.3	3727	2.36838e-12	3.60681e-08	11.5671	14.7491	-3.18202
ENSG00000269072.1|CTD-3187F8.14	4005.5	1.79564e-11	2.71394e-07	7.20842	10.3914	-3.18297
ENSG00000205562.2|RP11-497E19.1	5241.5	7.19765e-08	0.00102998	5.05831	8.24847	-3.19016
ENSG00000281692.1|PACRG-AS1	5330.5	3.06331e-07	0.0043113	7.21948	10.414	-3.19453
ENSG00000225978.3|HAR1A	3088.5	6.68253e-15	1.03606e-10	9.49724	12.6986	-3.20134
ENSG00000175967.3|RP11-544L8__B.4	5325.5	2.62449e-08	0.000378819	3.61483	6.83092	-3.21609
ENSG00000235532.1|LINC00402	4269.5	2.00006e-10	2.99089e-06	8.68618	11.9087	-3.22256
ENSG00000224477.4|RP1-81D8.3	5430.5	4.44167e-07	0.00622766	8.05973	11.2932	-3.23342
ENSG00000229498.1|AC105053.3	5590	2.41357e-07	0.00340893	4.08507	7.3374	-3.25233
ENSG00000278965.1|RP11-39H3.2	3673	1.51755e-12	2.31548e-08	10.8513	14.1047	-3.25338
ENSG00000255243.1|CTD-2507G9.1	6547.5	2.97349e-06	0.0406713	2.46148	5.7164	-3.25493
ENSG00000230709.1|AC104024.1	4983.5	1.37355e-09	2.02997e-05	3.45078	6.71602	-3.26524
ENSG00000232633.4|CTD-2201G3.1	4382.5	3.73306e-10	5.56637e-06	6.6205	9.92913	-3.30863
ENSG00000267250.1|RP11-118B18.2	4729	6.57348e-09	9.58677e-05	11.8939	15.2078	-3.31385
ENSG00000248647.2|RP11-331K21.1	5731.5	1.74281e-07	0.00247218	3.61051	6.9454	-3.33489
ENSG00000232316.1|RP1-124C6.1	5901	3.07762e-06	0.0420679	5.33137	8.67096	-3.33959
ENSG00000257715.1|RP11-256L6.2	5199	1.36244e-07	0.00193847	8.67721	12.0249	-3.3477
ENSG00000234235.1|BOK-AS1	4515	1.36803e-09	2.02195e-05	11.3313	14.6828	-3.35146
ENSG00000228262.7|LINC01320	5639	2.48709e-06	0.034103	10.4781	13.834	-3.35594
ENSG00000237892.1|KLF7-IT1	5669.5	5.58352e-07	0.00780856	4.93016	8.28754	-3.35738
ENSG00000226889.3|RP11-474I16.8	4180.5	9.45462e-11	1.41819e-06	9.58388	12.9495	-3.36561
ENSG00000273348.1|RP11-535A5.1	5388	4.88235e-07	0.00683773	9.10695	12.4768	-3.36981
ENSG00000183154.1|RP11-863K10.7	831	6.09625e-26	9.67719e-22	11.9682	15.3381	-3.36994
ENSG00000255864.4|RP11-444D3.1	3769	2.94761e-12	4.48596e-08	8.6862	12.0607	-3.3745
ENSG00000277837.1|RP11-714M23.2	4683	4.85059e-09	7.09398e-05	10.6993	14.0804	-3.38104
ENSG00000250400.3|LINC00977	6067	2.97852e-08	0.000429413	1.98107	5.36561	-3.38455
ENSG00000248839.1|RP11-227H4.5	6222.5	4.60342e-07	0.0064517	2.6362	6.03532	-3.39912
ENSG00000253557.4|RP11-1080G15.1	3782	2.03018e-12	3.0946e-08	6.77574	10.1782	-3.40243
ENSG00000235200.1|RP4-763G1.2	3091	7.32926e-15	1.13596e-10	16.6968	20.1027	-3.40591
ENSG00000243384.1|RP11-475O23.2	3578.5	6.17602e-13	9.45363e-09	11.7739	15.182	-3.40806
ENSG00000253688.1|RP11-567J20.2	5290.5	2.75497e-08	0.000397377	4.45074	7.86476	-3.41402
ENSG00000258460.1|RP11-168L7.1	5549	1.45333e-06	0.0200937	12.465	15.8794	-3.41441
ENSG00000280366.1|RP11-327L9.1	6601.5	4.76465e-09	6.96973e-05	1.09663	4.51471	-3.41808
ENSG00000228271.1|RP11-513G11.2	5667	1.42648e-06	0.0197239	5.94373	9.36699	-3.42326
ENSG00000259495.2|RP11-210M15.2	5281.5	2.33562e-07	0.00329999	7.0764	10.4997	-3.42334
ENSG00000236267.1|AP006216.5	2862	7.69422e-16	1.19861e-11	13.4995	16.9318	-3.43232
ENSG00000275210.1|AC008984.2	5145.5	5.40976e-09	7.90474e-05	3.62852	7.06412	-3.43561
ENSG00000228705.1|LINC00659	4728	6.6942e-09	9.76149e-05	13.7068	17.1471	-3.44025
ENSG00000242522.1|KLHL6-AS1	4694	5.10507e-09	7.46361e-05	11.9673	15.4121	-3.44482
ENSG00000225706.1|PTPRD-AS1	3409	1.28991e-13	1.98491e-09	8.93186	12.3794	-3.4475
ENSG00000203307.2|RP11-375H19.2	4501.5	1.11836e-09	1.65551e-05	9.52252	12.9813	-3.45877
ENSG00000279271.1|RP11-349F21.3	5862.5	1.02247e-06	0.0142052	4.31665	7.77574	-3.45909
ENSG00000232415.1|CTB-51J22.1	4542.5	1.65359e-09	2.44071e-05	11.1203	14.5805	-3.46016
ENSG00000236996.1|MLIP-IT1	5698	2.4609e-06	0.0337487	7.57068	11.0311	-3.46045
ENSG00000249776.4|RP11-133F8.2	6225.5	1.90291e-06	0.0261954	3.12861	6.58949	-3.46087
ENSG00000279372.1|RP11-1182P23.5	2606	5.76966e-17	9.03471e-13	13.235	16.704	-3.46899
ENSG00000253474.1|RP11-10H3.1	6041	3.63751e-08	0.000523547	2.10098	5.58653	-3.48555
ENSG00000269887.1|RP11-477H21.2	5277	2.39613e-07	0.00338453	9.26249	12.7547	-3.49218
ENSG00000261241.4|RP11-883G14.1	4886.5	1.94907e-08	0.000281895	10.5328	14.0295	-3.49666
ENSG00000251497.2|RP11-197N18.7	5542.5	2.28565e-07	0.00323145	4.46079	7.96844	-3.50764
ENSG00000249588.1|CTC-537E7.1	6267.5	5.99133e-10	8.90432e-06	1.21938	4.73555	-3.51617
ENSG00000231437.3|RP11-88H9.2	3501.5	3.11987e-13	4.78889e-09	9.67415	13.1937	-3.51952
ENSG00000237234.5|RP1-142L7.5	3627.5	7.69244e-13	1.17648e-08	7.97601	11.5088	-3.53275
ENSG00000233392.4|AC104809.4	2769	3.03893e-16	4.74195e-12	10.604	14.1398	-3.53587
ENSG00000270265.1|RP11-731D1.4	5747.5	1.96071e-06	0.0269735	6.13543	9.67384	-3.53841
ENSG00000277639.1|RP11-295M3.4	853	8.09006e-26	1.28406e-21	11.945	15.4871	-3.54219
ENSG00000279428.1|RP11-258F1.2	2345	3.74037e-18	5.87912e-14	12.3108	15.8551	-3.54433
ENSG00000273664.1|RP11-2N1.3	6423.5	3.02584e-16	4.72182e-12	0.374275	3.96752	-3.59325
ENSG00000249684.4|RP11-423H2.3	3283.5	4.30374e-14	6.64153e-10	10.654	14.2474	-3.59338
ENSG00000249364.4|RP11-434D9.1	2939	1.6736e-15	2.60295e-11	12.9526	16.5578	-3.60519
ENSG00000258498.5|DIO3OS	3989.5	2.2293e-11	3.36781e-07	10.8072	14.4154	-3.60822
ENSG00000249106.1|RP11-806K15.1	5973.5	2.33339e-14	3.60625e-10	0.686188	4.29515	-3.60897
ENSG00000253893.2|FAM85B	4773	4.40154e-09	6.44254e-05	6.88469	10.5113	-3.62661
ENSG00000099869.7|IGF2-AS	5248	2.00547e-07	0.00284055	8.55674	12.1857	-3.62895
ENSG00000278621.1|CTD-2033D15.3	5420	4.46286e-07	0.00625693	7.87365	11.503	-3.62932
ENSG00000274173.1|RP4-568C11.4	2945	1.76674e-15	2.74729e-11	13.9045	17.5646	-3.6601
ENSG00000229782.1|AC118754.4	3625.5	9.15025e-13	1.39862e-08	10.9214	14.5969	-3.6755
ENSG00000254319.4|RP11-134O21.1	5074	1.51878e-09	2.24309e-05	3.39052	7.06836	-3.67784
ENSG00000236008.1|AC011747.4	4431	6.24334e-10	9.27574e-06	7.23951	10.9302	-3.69073
ENSG00000224048.4|AC104777.4	4918	3.57617e-09	5.24767e-05	4.81595	8.51527	-3.69932
ENSG00000273180.1|RP11-335L23.4	4377	1.86325e-10	2.78705e-06	6.79826	10.4997	-3.70148
ENSG00000237224.4|RP11-109A6.2	3972	7.09273e-12	1.07561e-07	5.99334	9.71342	-3.72009
ENSG00000257057.1|C11orf97	4618	2.77965e-09	4.08636e-05	10.7137	14.4357	-3.722
ENSG00000256751.4|PLBD1-AS1	4395	4.72827e-10	7.0385e-06	9.78658	13.5257	-3.73914
ENSG00000275567.1|RP11-729I10.3	4156	7.2094e-11	1.083e-06	10.5584	14.3062	-3.74775
ENSG00000221857.6|CTD-2527I21.4	5838	6.7685e-08	0.000968979	2.87271	6.62326	-3.75055
ENSG00000276850.3|CH17-360D5.2	4969	3.27703e-08	0.000472187	9.32767	13.0804	-3.75271
ENSG00000280331.1|RP11-545D22.1	3971	1.31543e-11	1.98999e-07	9.27349	13.0363	-3.76285
ENSG00000248709.1|CTC-505O3.2	2280	1.86053e-18	2.92736e-14	16.3465	20.1097	-3.76327
ENSG00000235904.1|RBMS3-AS3	3529	2.22591e-13	3.42077e-09	7.76361	11.5283	-3.7647
ENSG00000257958.1|RP11-25E2.1	4214.5	8.28204e-11	1.24289e-06	7.04765	10.8596	-3.81194
ENSG00000275569.1|RP11-930O11.3	5339	1.87987e-08	0.000271999	4.20076	8.02767	-3.82691
ENSG00000232855.5|AF131217.1	919	1.83752e-25	2.91596e-21	8.13829	11.9696	-3.83136
ENSG00000262890.1|RP11-424M24.5	6018	1.62613e-07	0.0023096	2.81967	6.65918	-3.8395
ENSG00000256925.2|GPR123-AS1	4770	1.59762e-14	2.47169e-10	1.46593	5.33385	-3.86792
ENSG00000278518.1|RP11-108K14.12	3738.5	2.55947e-12	3.89679e-08	11.0182	14.8869	-3.86876
ENSG00000234810.1|RP11-466L17.1	4312	2.08039e-12	3.17052e-08	2.9363	6.80826	-3.87196
ENSG00000248050.1|RP11-422N16.3	2757.5	2.7058e-16	4.22321e-12	10.9081	14.794	-3.88598
ENSG00000261978.1|CTD-2529O21.2	4061.5	3.74102e-11	5.64072e-07	11.4345	15.3212	-3.88662
ENSG00000255422.1|AP002954.4	3677.5	1.14295e-12	1.74551e-08	9.16999	13.0582	-3.88818
ENSG00000273585.1|RP11-14C10.5	5619	1.94487e-06	0.0267575	10.0705	13.9603	-3.88977
ENSG00000237076.1|RP5-836J3.1	4774.5	5.7675e-09	8.42228e-05	7.70025	11.5901	-3.88984
ENSG00000262801.4|U91319.1	4107	5.72035e-11	8.60512e-07	12.7559	16.6511	-3.89524
ENSG00000272324.4|CTD-2154B17.4	4506.5	8.45583e-10	1.25408e-05	8.20332	12.1074	-3.90408
ENSG00000272632.1|RP11-362F19.3	5711.5	6.44392e-07	0.00899765	5.16901	9.07822	-3.90921
ENSG00000257022.1|RP11-729I10.2	5347.5	2.82676e-07	0.00398461	7.60751	11.5227	-3.91517
ENSG00000272808.2|RP11-66B24.7	4365.5	9.43379e-12	1.42912e-07	3.32004	7.24746	-3.92742
ENSG00000254933.1|RP11-619A14.2	5654.5	3.32083e-07	0.00467122	4.72904	8.65648	-3.92744
ENSG00000255354.1|RP11-148O21.2	4993	1.53052e-08	0.000221804	6.54576	10.4885	-3.94274
ENSG00000258847.1|CTD-2014B16.3	5472.5	6.4567e-08	0.000924793	4.1431	8.08758	-3.94449
ENSG00000224739.2|AC016735.1	5081.5	6.89415e-08	0.000986828	11.2123	15.1597	-3.94744
ENSG00000257453.1|RP11-290L1.3	4978	7.4318e-09	0.000108266	5.68713	9.64617	-3.95904
ENSG00000229228.1|LINC00582	5418	5.6806e-08	0.000814654	4.6194	8.60235	-3.98295
ENSG00000223764.2|RP11-54O7.3	2149	4.26748e-19	6.72214e-15	9.54686	13.5342	-3.98738
ENSG00000239265.4|CLRN1-AS1	4773.5	4.2093e-09	6.16537e-05	5.94967	9.93809	-3.98843
ENSG00000253701.2|AL928768.3	5422	2.51099e-07	0.00354526	6.73116	10.7271	-3.99597
ENSG00000278044.1|XXbac-B33L19.12	6126.5	1.67693e-11	2.53485e-07	1.11493	5.12308	-4.00815
ENSG00000250564.1|RP11-215P8.4	3846	6.2753e-12	9.52026e-08	11.0162	15.0256	-4.00936
ENSG00000231246.1|RP5-965F6.2	5093	1.20069e-08	0.000174316	5.27519	9.29279	-4.0176
ENSG00000250957.1|RP11-248N22.1	5412.5	7.41754e-11	1.11404e-06	1.99854	6.01894	-4.02039
ENSG00000253357.1|CTB-78F1.2	5598	1.54836e-06	0.021389	9.6168	13.6396	-4.02285
ENSG00000257878.1|RP11-256L6.3	2392	5.84949e-18	9.18954e-14	11.5841	15.6171	-4.03295
ENSG00000270919.1|RP11-379K22.3	5482	8.01505e-07	0.0111674	8.89088	12.9242	-4.03329
ENSG00000188525.3|AC010969.1	4167.5	7.28855e-11	1.09481e-06	7.96696	12.0082	-4.04127
ENSG00000235292.1|RP4-796I8.1	6302	7.13319e-10	1.05914e-05	1.43285	5.48514	-4.05228
ENSG00000247317.3|RP11-273G15.2	1879.5	2.11929e-20	3.34552e-16	10.3299	14.3986	-4.06864
ENSG00000250387.2|RP11-136K7.2	5400	5.33429e-07	0.00746481	9.50815	13.6109	-4.10274
ENSG00000229380.1|AC147651.5	5936	2.06513e-06	0.0283852	5.19837	9.32514	-4.12676
ENSG00000237838.1|AC133680.1	5717	5.9419e-14	9.16301e-10	1.00727	5.13587	-4.1286
ENSG00000260679.1|RP11-643C9.2	4920	1.57471e-08	0.000228176	8.1038	12.2415	-4.13768
ENSG00000231298.5|LINC00704	3169.5	1.05136e-14	1.62814e-10	7.84417	11.996	-4.15186
ENSG00000250056.4|LINC01018	2720	1.87656e-16	2.93251e-12	15.8533	20.011	-4.15769
ENSG00000279693.1|RP11-71L14.3	4145	6.35973e-12	9.64772e-08	4.32466	8.50041	-4.17575
ENSG00000214888.2|XXyac-YM21GA2.7	5257	1.6572e-07	0.00235257	7.66417	11.8408	-4.1766
ENSG00000227634.1|RP11-431K24.3	3059	4.67229e-15	7.24672e-11	10.5788	14.7556	-4.17679
ENSG00000224164.1|RP3-369A17.4	4915.5	1.9628e-09	2.89258e-05	4.85056	9.0318	-4.18124
ENSG00000237233.2|TMEM26-AS1	3619.5	2.8908e-13	4.43882e-09	6.4101	10.5921	-4.18198
ENSG00000248174.4|RP11-148L24.1	3964	3.05845e-12	4.65374e-08	5.33314	9.52927	-4.19613
ENSG00000251575.2|CTD-2170G1.2	5426	1.98844e-07	0.00281682	5.50358	9.70305	-4.19948
ENSG00000250961.1|CTD-2023N9.1	5407	7.46773e-10	1.10836e-05	2.55367	6.76369	-4.21003
ENSG00000253855.1|AC133633.1	5692	4.21537e-17	6.6038e-13	0.675848	4.89004	-4.21419
ENSG00000259478.2|RP11-753A21.1	4858.5	2.55685e-09	3.76035e-05	4.91618	9.13503	-4.21885
ENSG00000256226.1|RP11-582E3.2	5207.5	5.41904e-09	7.91776e-05	4.08177	8.30709	-4.22532
ENSG00000273582.1|RP11-426C22.7	3939	1.34418e-11	2.03321e-07	11.36	15.6036	-4.24368
ENSG00000231713.2|AF064860.7	5110	4.77753e-13	7.32204e-09	1.67542	5.92086	-4.24544
ENSG00000254092.1|RP11-369E15.3	5548.5	3.39139e-09	4.97856e-05	2.90375	7.15592	-4.25217
ENSG00000275178.1|RP11-4B16.3	4366.5	2.34727e-10	3.50729e-06	7.9404	12.218	-4.27764
ENSG00000261786.1|RP4-555D20.2	3853	5.86159e-13	8.97409e-09	4.21787	8.51008	-4.29221
ENSG00000255191.1|RP11-626H12.1	4581	1.88758e-09	2.78305e-05	10.0647	14.3832	-4.31854
ENSG00000280440.1|AC002064.7	5015.5	6.44469e-09	9.40152e-05	5.59312	9.91972	-4.3266
ENSG00000214039.7|RP11-474D1.3	4361	6.5633e-11	9.86398e-07	4.82725	9.16913	-4.34188
ENSG00000248740.4|RP11-328K4.1	1767	5.88652e-21	9.30129e-17	14.6271	18.994	-4.36691
ENSG00000214049.6|UCA1	3039	3.95855e-15	6.14407e-11	9.51174	13.887	-4.37531
ENSG00000225936.1|RP11-501J20.5	5258	3.42058e-11	5.15858e-07	2.2543	6.6515	-4.3972
ENSG00000263417.4|GTSCR1	5110	3.33529e-10	4.97759e-06	3.28189	7.69413	-4.41223
ENSG00000265369.3|PCAT18	3696	7.4486e-13	1.13934e-08	6.28584	10.7329	-4.44705
ENSG00000231133.5|HAR1B	4257	8.78688e-11	1.31847e-06	7.03032	11.4902	-4.4599
ENSG00000258538.4|RP11-753D20.3	4340.5	2.02338e-10	3.02556e-06	7.67298	12.1386	-4.46563
ENSG00000267690.1|LDLRAD4-AS1	4399.5	2.27851e-10	3.40477e-06	6.32035	10.792	-4.47164
ENSG00000274275.1|RP11-326K13.5	4312	4.04069e-11	6.08811e-07	6.01228	10.4899	-4.47765
ENSG00000261645.4|DISC1FP1	4496	2.0287e-10	3.03332e-06	5.05867	9.53858	-4.4799
ENSG00000261816.1|RP11-863P13.2	4812.5	2.27503e-09	3.34861e-05	6.04965	10.5414	-4.49173
ENSG00000254952.1|AP001257.1	5092.5	7.43083e-11	1.11596e-06	2.95179	7.44504	-4.49325
ENSG00000235042.1|AC098820.2	4973.5	5.68737e-10	8.45485e-06	3.75897	8.2706	-4.51162
ENSG00000231680.1|AP003774.6	2828.5	2.52943e-16	3.9497e-12	7.15872	11.6721	-4.51334
ENSG00000204949.7|FAM83A-AS1	4750	7.64356e-09	0.000111321	12.2259	16.7418	-4.51589
ENSG00000234715.1|CTB-107G13.1	4002.5	3.93258e-15	6.10414e-11	2.46498	6.98933	-4.52435
ENSG00000279675.1|RP11-454H19.2	3021	2.09348e-16	3.27023e-12	4.33308	8.86957	-4.53649
ENSG00000268734.1|CTB-61M7.2	3226	1.65407e-14	2.55868e-10	8.33312	12.8712	-4.53804
ENSG00000226291.1|AC091729.8	4849	2.29911e-09	3.3836e-05	6.0907	10.6448	-4.55415
ENSG00000233005.1|AC067959.1	3737.5	1.23603e-12	1.88729e-08	7.38062	11.9404	-4.55978
ENSG00000258586.1|RP5-1021I20.2	4223	1.32931e-11	2.01085e-07	4.95357	9.53095	-4.57738
ENSG00000229792.1|LINC00399	3741.5	1.21212e-12	1.85103e-08	8.09062	12.6738	-4.58318
ENSG00000241754.1|RP11-280H21.1	2440.5	7.62034e-18	1.19655e-13	9.69498	14.3113	-4.61635
ENSG00000227555.1|RP11-406A20.4	3992	1.04416e-11	1.58086e-07	6.62004	11.2579	-4.63782
ENSG00000229775.5|RP11-298H24.1	4227	1.22174e-12	1.86559e-08	3.59588	8.23824	-4.64237
ENSG00000224371.4|RP11-235G24.1	5474.5	4.59209e-07	0.00643673	6.71457	11.3643	-4.64976
ENSG00000272279.1|RP11-157J24.2	4420.5	5.36943e-10	7.98435e-06	9.52294	14.2042	-4.68125
ENSG00000257829.1|RP11-845M18.6	5062.5	6.75902e-09	9.85465e-05	5.05246	9.73737	-4.68492
ENSG00000205865.4|FAM99B	2147	4.20999e-19	6.632e-15	12.7478	17.4509	-4.70307
ENSG00000237907.1|LINC01430	1559	4.39886e-22	6.96164e-18	11.2547	15.959	-4.70435
ENSG00000173862.3|RP11-89N17.1	3237.5	1.90922e-15	2.96827e-11	5.14407	9.85576	-4.7117
ENSG00000256969.1|RP11-320N7.2	5182	1.32728e-07	0.00188898	11.1294	15.8723	-4.74286
ENSG00000236117.1|RP4-754E20__A.5	5181	1.06586e-07	0.00151992	8.64612	13.3991	-4.753
ENSG00000272635.1|LLNLF-65H9.1	5355.5	1.07063e-13	1.64801e-09	1.45413	6.22376	-4.76963
ENSG00000257906.1|RP1-90J4.1	3683	5.69069e-13	8.71472e-09	7.74281	12.5253	-4.78244
ENSG00000277526.3|RP11-378A12.1	4327	1.49659e-16	2.33947e-12	1.73494	6.55005	-4.81511
ENSG00000203711.10|C6orf99	5227	1.01417e-07	0.00144713	7.0421	11.8669	-4.82479
ENSG00000241224.5|FLJ22763	2245	1.19631e-18	1.88323e-14	11.1788	16.0037	-4.82491
ENSG00000205866.3|FAM99A	2306	2.46182e-18	3.87096e-14	14.4866	19.3247	-4.83806
ENSG00000251061.2|RP11-789C1.2	5562	1.14773e-13	1.76659e-09	1.31997	6.15849	-4.83852
ENSG00000276269.1|RP11-403A3.2	5836	3.75028e-07	0.00526727	4.30556	9.17413	-4.86857
ENSG00000203434.2|RP11-163F15.1	5483	9.63582e-09	0.000140057	3.65549	8.53395	-4.87846
ENSG00000278840.1|RP11-345N11.1	5759	6.58465e-07	0.00919283	5.40518	10.2936	-4.88837
ENSG00000237949.1|LINC00844	2920	1.37924e-15	2.14651e-11	15.7797	20.6774	-4.89765
ENSG00000281655.1|RP11-817J15.3	5141	6.12372e-08	0.000877407	8.18853	13.1246	-4.9361
ENSG00000225365.1|AC078942.1	4415.5	2.99861e-11	4.524e-07	4.89975	9.83659	-4.93684
ENSG00000249706.1|RP11-89B16.1	3894	6.60793e-13	1.01101e-08	5.05321	10.0074	-4.95417
ENSG00000251577.4|RP11-297P16.3	4515	2.28848e-11	3.45674e-07	4.05811	9.01232	-4.95421
ENSG00000246379.5|RP11-461O7.1	3128	5.80435e-15	9.00138e-11	7.18465	12.1644	-4.97974
ENSG00000267286.1|RP11-794M8.2	5382.5	1.6976e-08	0.000245779	4.41443	9.40252	-4.9881
ENSG00000225140.1|RP11-809C18.3	3824	4.00131e-15	6.20923e-11	3.06944	8.07447	-5.00503
ENSG00000230333.5|AC004538.3	1200	6.1475e-24	9.74994e-20	9.12988	14.1352	-5.00535
ENSG00000248890.1|HHIP-AS1	979	3.4056e-25	5.40333e-21	9.50344	14.5395	-5.03609
ENSG00000224238.2|WARS2-IT1	1729	1.37378e-21	2.17249e-17	6.67048	11.7223	-5.05177
ENSG00000229915.1|AC016999.2	2640	2.76655e-17	4.33822e-13	7.64345	12.7103	-5.06686
ENSG00000261103.1|RP11-298D21.3	4690	1.31132e-15	2.04107e-11	1.77495	6.86322	-5.08826
ENSG00000223742.1|RP11-149B9.2	4930	1.47931e-12	2.25742e-08	2.36323	7.45572	-5.09249
ENSG00000224714.2|RP11-179K3.2	2557	1.23274e-17	1.93466e-13	6.53454	11.653	-5.11842
ENSG00000253939.1|RP11-44K6.3	4624.5	3.71725e-11	5.60524e-07	4.23876	9.36243	-5.12367
ENSG00000248884.1|CTC-537E7.3	1235	9.72533e-24	1.54205e-19	12.125	17.2531	-5.12813
ENSG00000257259.1|RP11-767I20.1	1948.5	2.35824e-20	3.722e-16	7.31321	12.4436	-5.13043
ENSG00000260802.1|LINC00890	4379.5	4.2189e-10	6.2849e-06	9.51842	14.6521	-5.13371
ENSG00000258913.1|RP11-260M19.2	2828	2.6682e-16	4.16505e-12	7.52735	12.6647	-5.13738
ENSG00000258694.1|RP11-1033H12.1	5229	7.62856e-16	1.18845e-11	1.25328	6.39712	-5.14383
ENSG00000258736.1|RP11-982M15.7	4391.5	4.01757e-11	6.05407e-07	5.07801	10.2221	-5.14413
ENSG00000255020.1|AF131216.5	4739.5	7.43594e-17	1.1638e-12	1.42726	6.57861	-5.15135
ENSG00000259905.4|PWRN1	3118	1.4475e-16	2.26303e-12	3.92042	9.13233	-5.21191
ENSG00000237647.7|ERICH1-AS1	3856	2.02154e-12	3.08163e-08	5.87087	11.0843	-5.21341
ENSG00000237759.1|RP11-278H7.3	4978.5	6.84668e-09	9.98109e-05	6.1607	11.4001	-5.23942
ENSG00000259434.1|RP11-720L8.1	4769.5	1.53108e-09	2.2608e-05	6.12295	11.3689	-5.24595
ENSG00000244383.1|RP11-475O23.3	2973.5	4.74018e-16	7.39042e-12	6.50642	11.7553	-5.2489
ENSG00000265494.1|RP11-131K5.2	3841	1.03818e-12	1.58602e-08	5.80233	11.0584	-5.25607
ENSG00000228962.1|HCG23	2817	8.09196e-17	1.26615e-12	6.47427	11.7309	-5.25665
ENSG00000254366.5|RP11-38H17.1	3654.5	2.9747e-13	4.56706e-09	6.5398	11.807	-5.26721
ENSG00000227075.1|AP000472.3	4001.5	2.22169e-12	3.38431e-08	5.733	11.0025	-5.26953
ENSG00000225794.1|AC073321.4	3849.5	2.37121e-12	3.61063e-08	7.32533	12.61	-5.28472
ENSG00000256948.1|RP11-598F7.3	2506	8.42073e-18	1.32214e-13	8.01709	13.3098	-5.2927
ENSG00000238099.2|RP11-12A2.3	2847	4.54987e-16	7.09507e-12	8.79623	14.1006	-5.30442
ENSG00000249198.1|RP11-772C9.1	2438.5	6.24158e-18	9.80364e-14	9.39941	14.7048	-5.3054
ENSG00000257940.1|RP11-248E9.6	4736	1.87223e-09	2.7606e-05	6.78452	12.1039	-5.31939
ENSG00000268388.4|FENDRR	579	1.4869e-27	2.36254e-23	7.12856	12.4558	-5.32721
ENSG00000225792.1|AC004540.4	1415	8.54234e-23	1.35302e-18	10.8024	16.174	-5.37161
ENSG00000225765.1|AC068535.3	3161	1.2078e-14	1.86992e-10	12.6659	18.069	-5.40308
ENSG00000262003.1|RP11-676J12.7	2414	7.01131e-18	1.10113e-13	10.8123	16.265	-5.45265
ENSG00000238250.1|ST6GAL2-IT1	4744	2.89749e-16	4.52211e-12	1.661	7.12826	-5.46727
ENSG00000232636.2|RP11-342C20.2	4790	3.02429e-16	4.7197e-12	1.57106	7.05265	-5.48159
ENSG00000237125.7|HAND2-AS1	793.5	3.19571e-26	5.07382e-22	8.41988	13.9027	-5.48283
ENSG00000231487.1|AP006285.7	2345	2.2769e-18	3.58042e-14	9.34012	14.8315	-5.49133
ENSG00000177234.7|LINC01561	3324	1.66439e-16	2.6011e-12	3.62022	9.15113	-5.53091
ENSG00000248373.4|RP11-556I14.1	4988	4.19837e-14	6.47977e-10	1.80937	7.39333	-5.58397
ENSG00000237767.1|LINC01370	4634.5	2.91406e-09	4.28251e-05	11.879	17.4676	-5.58863
ENSG00000259881.1|RP11-830F9.5	1509	2.45503e-22	3.88656e-18	9.10632	14.6958	-5.5895
ENSG00000228055.2|LINC00864	4139	4.75505e-11	7.15873e-07	9.01648	14.6157	-5.59922
ENSG00000275830.1|RP11-403A3.3	3532	3.00535e-13	4.61381e-09	9.02649	14.6576	-5.63111
ENSG00000224652.1|LINC00885	2393	4.96462e-18	7.80141e-14	9.59984	15.243	-5.64319
ENSG00000260850.1|RP11-437L7.1	4214	6.90334e-12	1.04703e-07	5.34223	10.9934	-5.65122
ENSG00000196553.12|LINC00238	1935	3.23641e-20	5.10673e-16	9.69884	15.396	-5.69719
ENSG00000279607.1|RP11-348J12.5	3886	4.83773e-13	7.41333e-09	5.34777	11.0604	-5.71261
ENSG00000225937.1|PCA3	3422	1.29166e-22	2.04534e-18	1.55067	7.29519	-5.74452
ENSG00000280350.1|RP5-1065O2.4	4086.5	2.98331e-14	4.60892e-10	3.24167	8.9979	-5.75623
ENSG00000233415.1|RP11-101E14.3	4820	4.90008e-09	7.16587e-05	7.8708	13.645	-5.77425
ENSG00000229140.7|CCDC26	2515	2.07692e-20	3.27883e-16	3.59681	9.3768	-5.77999
ENSG00000233569.1|RP11-500B12.1	4327	7.11667e-11	1.06914e-06	6.29445	12.0838	-5.78934
ENSG00000261116.1|RP3-523K23.2	3446.5	1.79666e-14	2.77836e-10	5.59908	11.3974	-5.79828
ENSG00000248319.1|RP11-205M3.3	2057.5	7.39386e-20	1.16609e-15	7.12134	12.9236	-5.80231
ENSG00000271239.1|RP11-238F2.1	5378	3.47632e-07	0.00488771	9.77842	15.6247	-5.84629
ENSG00000259937.2|RP11-438D14.2	3907.5	2.1603e-23	3.42342e-19	1.19577	7.06127	-5.86549
ENSG00000279082.2|RP1-167O22.1	3297	7.96018e-15	1.23359e-10	6.09161	11.9714	-5.87975
ENSG00000266256.1|LINC00683	2276.5	5.96803e-20	9.41397e-16	4.50481	10.395	-5.8902
ENSG00000273760.1|CH17-360D5.3	4131.5	9.66759e-12	1.46406e-07	6.28073	12.1814	-5.90065
ENSG00000228639.5|AC005152.3	3923	1.42971e-12	2.18189e-08	6.01378	11.9543	-5.94048
ENSG00000230945.1|LINC01507	4783	7.92368e-14	1.22072e-09	2.39486	8.43814	-6.04328
ENSG00000242741.1|RP11-20B7.1	4143	2.26229e-21	3.57646e-17	1.32226	7.37015	-6.04789
ENSG00000263724.1|DLGAP1-AS3	3606	1.6476e-15	2.56267e-11	3.84338	9.92611	-6.08273
ENSG00000255980.1|AP000439.1	1653.5	8.87532e-23	1.40567e-18	5.30239	11.3875	-6.08506
ENSG00000226403.1|RP11-31F19.1	2668.5	9.64097e-18	1.51344e-13	6.42024	12.5635	-6.14324
ENSG00000249173.4|LINC01093	664	6.82326e-27	1.08387e-22	14.2866	20.4675	-6.18094
ENSG00000261058.1|RP11-252E2.2	1315	1.64551e-23	2.60813e-19	10.2195	16.4141	-6.19465
ENSG00000238266.1|LINC00707	2621.5	1.35611e-20	2.1417e-16	3.21322	9.49888	-6.28566
ENSG00000259670.1|RP11-485O10.2	3281	1.99052e-14	3.07755e-10	8.93294	15.2387	-6.30577
ENSG00000237337.1|RP11-567C20.2	3424	5.37785e-14	8.2948e-10	7.99738	14.3892	-6.39184
ENSG00000236985.1|RP5-1195D24.1	3427	3.30935e-23	5.24267e-19	1.66991	8.06447	-6.39457
ENSG00000233936.1|RP11-399H11.2	4235.5	3.134e-15	4.86742e-11	2.75603	9.17263	-6.4166
ENSG00000224122.1|POU6F2-AS1	3962	9.67471e-12	1.46504e-07	9.62598	16.0506	-6.42464
ENSG00000229312.2|RP11-470P21.2	3672	3.26506e-14	5.04321e-10	5.24454	11.7578	-6.51329
ENSG00000223669.1|RP11-93B14.4	3287	1.57421e-16	2.46064e-12	4.5719	11.1132	-6.54129
ENSG00000224517.5|HTR2A-AS1	2024.5	2.0893e-21	3.3034e-17	5.59267	12.1647	-6.57199
ENSG00000279711.1|AP004782.1	1512.5	7.99683e-26	1.26934e-21	3.48311	10.0892	-6.60613
ENSG00000253696.2|KBTBD11-OT1	2118.5	2.25194e-20	3.55446e-16	6.4233	13.1168	-6.69355
ENSG00000253764.1|RP11-439C15.4	2242	2.21989e-19	3.49854e-15	7.54017	14.24	-6.69988
ENSG00000279444.1|RP11-715H19.2	2717.5	6.89627e-17	1.07954e-12	9.15834	15.9193	-6.761
ENSG00000253959.1|CTB-43E15.1	2600	2.75057e-18	4.32417e-14	6.44204	13.3185	-6.87643
ENSG00000235026.4|DPP10-AS1	3598.5	5.02649e-17	7.87299e-13	3.59717	10.6495	-7.05233
ENSG00000234223.2|AC003988.1	3265	1.95636e-19	3.08381e-15	2.98332	10.101	-7.11771
ENSG00000248359.1|CTC-537E7.2	2318	1.22521e-19	1.93155e-15	6.64281	13.8413	-7.19847
ENSG00000230921.1|HAO2-IT1	2075	2.90634e-20	4.5862e-16	7.86898	15.0684	-7.1994
ENSG00000269985.1|RP1-232P20.1	2021	3.56464e-20	5.62393e-16	8.60211	15.8275	-7.22536
ENSG00000253821.1|RP11-246K15.1	3353	3.03948e-15	4.72092e-11	5.85638	13.0922	-7.23578
ENSG00000253199.1|RP11-421P23.1	2696	2.9043e-23	4.60157e-19	2.54411	9.8704	-7.32629
ENSG00000232131.1|NCOA7-AS1	1931.5	9.34446e-22	1.47801e-17	6.05732	13.4351	-7.37783
ENSG00000223991.1|AC104809.2	1958	3.49592e-20	5.51587e-16	9.3571	16.8404	-7.48334
ENSG00000261672.1|RP11-475B2.1	2008.5	2.96272e-26	4.70421e-22	2.97996	10.6304	-7.65048
ENSG00000230058.1|RP11-172E9.2	2166.5	2.89658e-20	4.57109e-16	6.70095	14.5078	-7.80689
ENSG00000243694.2|RP11-6B4.1	1333	1.32436e-23	2.09938e-19	10.3038	18.1298	-7.82595
ENSG00000230435.1|AC004160.4	1754	1.42856e-22	2.26198e-18	6.61393	14.5179	-7.90399
ENSG00000259923.1|RP11-249C24.11	2485.5	4.80062e-20	7.57346e-16	5.46822	13.386	-7.91774
ENSG00000271945.1|RP11-354K4.2	2678	2.50288e-32	3.97882e-28	1.28858	9.21862	-7.93005
ENSG00000230645.1|AC016682.1	1522	6.49821e-24	1.03055e-19	6.58356	14.5626	-7.979
ENSG00000267259.1|CTD-2008P7.9	1891	1.30487e-25	2.07095e-21	3.17435	11.172	-7.99762
ENSG00000237400.1|AC006960.7	3119	1.77111e-25	2.81075e-21	1.84068	9.98922	-8.14853
ENSG00000259534.1|RP11-522B15.7	2660	7.2825e-27	1.15675e-22	2.15139	10.44	-8.28859
ENSG00000184809.11|B3GALT5-AS1	1225.5	3.79307e-29	6.02871e-25	3.32426	11.6553	-8.33103
ENSG00000254260.1|RP11-369E15.1	2549.5	3.33171e-27	5.29309e-23	2.19471	10.5552	-8.36052
ENSG00000253147.4|RP11-369E15.4	1991.5	8.40595e-29	1.33596e-24	2.41878	10.7867	-8.36788
ENSG00000226622.4|AC092155.4	870	2.75526e-29	4.37949e-25	4.52211	12.9272	-8.40513
ENSG00000226798.1|RP11-289F5.1	2680	1.11308e-23	1.76457e-19	2.78361	11.2519	-8.46833
ENSG00000267674.1|RP11-813F20.2	1654.5	6.52399e-25	1.03503e-20	4.9774	13.7761	-8.79872
ENSG00000251443.1|RP11-113I22.1	2315	2.1279e-22	3.3689e-18	4.33746	13.5121	-9.17463
ENSG00000223784.1|RP11-554I8.2	1705	5.36317e-28	8.52315e-24	3.29843	12.8036	-9.50515
ENSG00000250333.1|RP11-4O3.1	1887.5	3.03069e-42	4.8185e-38	1.15719	11.324	-10.1668
ENSG00000267774.2|RP11-2N1.2	565	1.33826e-40	2.12756e-36	2.18492	12.3593	-10.1744
ENSG00000228842.3|PCDH9-AS2	1598.5	7.58302e-30	1.2054e-25	3.19172	13.8818	-10.6901
ENSG00000260015.1|RP11-510M2.5	1196	4.03328e-27	6.40728e-23	5.88675	16.764	-10.8772
ENSG00000250266.1|RP11-789C1.1	1466	1.46254e-27	2.32398e-23	4.55038	15.7725	-11.2221
ENSG00000251049.2|RP11-685F15.1	616.5	2.22647e-44	3.54009e-40	1.93827	14.2304	-12.2921
