# Supplementary material for: A comprehensive genome‐wide analysis of long noncoding RNA expression profile in hepatocellular carcinoma
Source: Cancer Med. 2017 Oct 18;6(12):2932–41. doi: 10.1002/cam4.1180 (PMC5727245; doi:10.1002/cam4.1180)
Supplement: Supplementary file 2 — Table S2. [file CAM4-6-2932-s002.xlsx]

## Sheet: Sheet1
	TCGA	GSE77509	GSE70880	GSE64041	Sum	Type	TCGA_LIHC_rfs_coef	TCGA_LIHC_rfs_p	TCGALIHC_rfs_chisq	TCGA_LIHC_rfs_logrankp	TCGA_LIHC_os_coef	TCGA_LIHC_os_p	TCGA_LIHC_os_chisq	TCGA_LIHC_os_logrankp	PeakRegion_x	mLog10Qval_x	GScore_x	avgAmplitude_x	Frequency_x	PeakRegion_y	mLog10Qval_y	GScore_y	avgAmplitude_y	Frequency_y
RP11-572O17.1	1	1	0	0	2	up	-0.041078	0.544475	0.115328	0.734158	-0.046607	0.45511	3.31678	0.0685762	chr4:1680541-1727698	0	0.017014	0.496469	0.058901	chr4:1710737-1718965	0.021295	0.020018	0.474152	0.117801
FAM83C-AS1	1	1	0	0	2	up	-0.0113783	0.570382	0.11717	0.732124	0.0020777	0.918509	0.621572	0.430464						chr20:35261376-35307198	0	0.002537	0.221697	0.015707
RP11-3J1.1	1	1	0	0	2	up	0.0356776	0.0323557	4.90431	0.0267898	0.00970452	0.526815	0.775752	0.378443	chr4:19051827-20022685	0	0.006316	0.506933	0.058901	chr4:19260490-19454739	0	0.006485	0.473868	0.109948
AC093375.1	1	1	0	0	2	up	0.0245148	0.314931	1.71848	0.189889	-0.0077853	0.694192	0.801505	0.370644	chr2:155993857-156062826	0	0.020978	0.41243	0.073298	chr2:156016427-156319922	0.567669	0.027207	0.423782	0.069372
RP11-94C24.8	1	1	0	0	2	up	-0.00137113	0.945519	0.393772	0.530323	-0.0122688	0.506922	0.802604	0.370316	chr17:50536476-50552885	0	0.024655	0.57032	0.163613	chr17:50529176-50564604	0	0.000846	0.262497	0.030105
LINC00511	1	1	0	0	2	up	-0.00642852	0.861255	0.374653	0.540479	0.0635412	0.06491	3.68237	0.0549907	chr17:72203452-72783626	2.00793	0.0709	0.686814	0.188482	chr17:72425897-72587818	0	0.001974	0.269263	0.030105
BPESC1	1	1	0	0	2	up	0.0302634	0.178336	-1	1	0.0366995	0.0802819	-1	1	chr3:139098250-139243465	0	0.014501	0.438714	0.069372	chr3:139102711-139127441	0	0.000846	0.320301	0.044503
RP11-547D24.1	1	1	0	0	2	up	0.0334691	0.444032	0.364469	0.546035	0.0281218	0.450198	0.455533	0.499719	chr1:2005453-2017019	3.68502	0.089013	0.266492	0.167539	chr1:2012176-2016961	47.3257	0.187349	0.443661	0.315445
RP11-152N13.5	1	1	0	0	2	up	0.218748	0.0523851	2.34982	0.125297	0.101706	0.330287	0.163256	0.686176	chr10:73253531-73449197	0	0.017437	0.433518	0.057592	chr10:73247617-73259366	0	0.006485	0.466993	0.109948
RP11-465L10.10	1	0	1	0	2	up	-0.000708112	0.981896	0.706676	0.40055	0.0181785	0.567531	0.263412	0.607786	chr20:45999741-46095642	0	0.006317	0.51546	0.159686	chr20:45959766-46037956	0	0.001551	0.460463	0.01178
RP11-355O1.11	1	1	0	0	2	up	-0.0327988	0.761043	0.133229	0.715108	-0.087589	0.386052	0.790371	0.373988	chr9:122825085-123214930	0	0.00667	0.415799	0.039267	chr9:122932422-122938385	0	0.011278	0.47122	0.149215
NPSR1-AS1	1	1	1	0	3	up	-0.00892723	0.641536	0.0969463	0.755525	0.0301877	0.116492	1.53845	0.214849	chr7:34547490-35691009	0	0.000682	0.555757	0.147906	chr7:34643220-34877651	0	0.00141	0.407171	0.022251
AL163953.2	1	0	1	0	2	up	-0.0112642	0.524023	0.256226	0.612725	-0.00560205	0.739923	0.779275	0.377363	chr14:53475418-53619745	0	0.014154	0.451382	0.040576	chr14:53606762-53614775	1.07746	0.031859	0.521745	0.141361
RP11-295G20.2	1	1	0	0	2	up	0.0560972	0.466681	1.99862	0.157443	0.101296	0.135928	1.79335	0.180518	chr1:231219312-231531557	0.310765	0.046499	0.8383	0.356021	chr1:231432831-231531492	0	0.002396	0.571899	0.009162
CTD-2033A16.3	1	0	1	0	2	up	-0.0206015	0.212672	1.48151	0.223538	0.0215074	0.169453	2.91177	0.0879355	chr16:69729713-69788777	0	0.010007	0.361161	0.034031	chr16:69729713-69739951	0.247264	0.023401	0.554834	0.209424
PRR7-AS1	1	0	1	0	2	up	0.0105975	0.716213	2.9391	0.0864591	0.0517637	0.0750415	8.02048	0.00462513	chr5:177411005-177452694	1.35182	0.062797	0.573551	0.172775	chr5:177440275-177463415	0	0.007049	0.341809	0.054974
GAS5	1	1	1	0	3	up	0.0445628	0.615609	0.472826	0.49169	-0.009931	0.90252	0.0461999	0.829813	chr1:173810981-173901226	7.95473	0.127899	0.859039	0.375654	chr1:171119518-174100660	0	0.000282	0.388783	0.005236
CTD-2535I10.1	1	1	0	0	2	up	0.0243645	0.123838	-1	1	0.0468749	0.00147365	-1	1	chr16:7881573-8078628	0	0.012642	0.430662	0.060209	chr16:7730971-7897949	0	0.010432	0.517583	0.133508
RP11-1149O23.3	0	1	1	0	2	up	0.0847336	0.348056	1.28034	0.257836	-0.00113654	0.986778	0.682386	0.408766	chr8:23113675-23371945	0	0	0.48595	0.024869	chr8:23222824-23227351	0.81377	0.029604	0.705576	0.35733
LINC01446	1	0	0	1	2	up	0.0328992	0.0486928	2.78211	0.0953222	0.0241773	0.119172	1.56973	0.210246	chr7:53389639-53901313	0	0.006252	0.540121	0.145288	chr7:53569483-53860687	0	0.002537	0.331254	0.019634
RP11-307C12.11	1	1	0	0	2	up	0.196312	0.0277755	4.24455	0.0393766	0.18197	0.025214	7.13323	0.00756681	chr1:155045450-155051833	22.3289	0.225973	0.90764	0.387435	chr1:155012119-155049881	0	0.000282	0.169403	0.002618
LL22NC03-N64E9.1	1	1	1	0	3	up	0.0431353	0.0293438	-1	1	0.0333532	0.0751912	-1	1	chr22:15294549-16394084	1.9258	0.070056	0.317138	0.15445	chr22:15294549-16415484	0.581466	0.027348	0.34462	0.123037
RP11-328N19.1	1	1	0	0	2	up	0.0345024	0.107576	3.59721	0.0578766	0.0408646	0.0604007	3.93848	0.0471935	chr4:43385194-44154323	0	0.02745	0.551235	0.058901	chr4:43986505-44023729	0	0.00437	0.429543	0.09555
LUCAT1	1	1	1	0	3	up	0.0184068	0.428716	0.26805	0.604643	0.0543557	0.0196214	5.08888	0.0240797	chr5:91125273-91485603	0	0.013527	0.481529	0.141361	chr5:91308044-91314051	0	0.015225	0.391014	0.062827
RP11-108L7.15	1	1	0	0	2	up	0.0830193	0.0200744	0.57371	0.448788	0.04563	0.1558	0.181561	0.670035	chr10:100958621-101172678	0	0.011302	0.417476	0.052356	chr10:101060467-101087014	0.193326	0.022696	0.474409	0.133508
LL22NC03-N14H11.1	1	1	0	0	2	up	0.0424437	0.0578986	2.82238	0.0929582	0.0191791	0.306636	5.17372	0.0229311	chr22:15294549-16394084	1.9258	0.070056	0.317138	0.15445	chr22:15294549-16415484	0.581466	0.027348	0.34462	0.123037
RP11-98G7.1	1	1	0	0	2	up	0.108194	0.0239678	2.25966	0.132783	0.0263123	0.426162	5.68162	0.0171435	chr1:156348599-156617240	14.5529	0.176626	0.867677	0.38089	chr1:156399474-156612355	0	0.000282	0.169403	0.002618
ST7-AS2	0	0	1	1	2	up	0.0289029	0.211801	-1	1	-0.0169427	0.443636	-1	1	chr7:117038641-117206592	0.917806	0.056687	0.625842	0.16623	chr7:117122161-117141595	0	0.003524	0.488925	0.037958
RP11-462G2.1	1	0	1	0	2	up	0.0100477	0.526868	-1	1	0.0320895	0.0307546	-1	1	chr6:70287268-70653242	0	0.024631	0.499694	0.090314	chr6:70306977-70400766	0.522842	0.026784	0.601148	0.116492
CTD-2314B22.1	1	1	0	0	2	up	0.0252358	0.136855	-1	1	0.0110899	0.499618	-1	1						chr14:18693043-19197353	113.841	0.334804	0.391466	0.28534
RP11-776H12.1	1	1	0	0	2	up	0.00953587	0.570174	0.125265	0.723393	0.0328997	0.0404854	5.33522	0.0208987	chr1:60155316-60821180	0	0.015636	0.483175	0.048429	chr1:60539850-60656256	0	0.003383	0.467221	0.128272
RP11-98D18.9	1	1	0	0	2	up	0.0907136	0.309504	0.811423	0.3677	0.0604432	0.482386	3.17998	0.0745455						chr1:151768525-151797662	0	0.000282	0.174199	0.003927
SNHG17	0	1	1	0	2	up	0.0470559	0.663084	0.167781	0.682092	-0.00295425	0.976263	0.276465	0.599028	chr20:38420102-38432387	0	0.017763	0.54257	0.153141	chr20:38423173-38435483	0	0.000282	0.204229	0.007853
CTB-49A3.4	1	1	0	0	2	up	0.0205108	0.256421	-1	1	0.0267705	0.102884	-1	1	chr5:133264195-133303566	0	0.018708	0.514594	0.15445	chr5:133256080-133266299	0	0.01452	0.433554	0.054974
RP11-556E13.1	1	1	0	0	2	up	-0.0187103	0.274727	0.347391	0.555594	0.00356343	0.845366	7.45644e-06	0.997821	chr10:52565135-52656765	0	0.008727	0.432667	0.060209	chr10:52569349-52755830	0	0.009022	0.447539	0.094241
RP5-1011O1.2	1	0	1	0	2	up	0.0238473	0.148525	4.8345	0.0278958	0.0207858	0.184102	3.60795	0.0575039	chr1:192212071-192585585	4.31137	0.095414	0.869892	0.36911	chr1:192541827-192568378	0	0.00578	0.402858	0.014398
DLX6-AS1	0	1	1	0	2	up	-0.00736928	0.748163	1.35686e-12	0.999999	0.0255997	0.224532	0.687952	0.406862	chr7:96863627-96986507	0.151719	0.043353	0.586522	0.167539	chr7:96977816-97013613	0	0.008458	0.512475	0.037958
RP6-65G23.3	1	1	0	0	2	up	0.128302	0.0720144	2.84824	0.0914738	0.1444	0.0443766	5.67813	0.0171776	chr14:70672909-71129155	0	0	0.392744	0.024869	chr14:70808224-70817761	0.668415	0.028194	0.539506	0.170157
RP11-519M16.1	1	1	0	0	2	up	0.0413905	0.0280179	-1	1	0.039431	0.0247454	-1	1	chr4:129409040-129809917	0	0.016184	0.645907	0.018325	chr4:129742922-129765352	0	0.006626	0.52483	0.205497
RP11-383J24.1	1	1	0	0	2	up	0.0269187	0.0988013	0.607568	0.435705	0.0540361	0.000602348	11.9068	0.000559282	chr8:124251240-124350275	4.99729	0.101869	1.18639	0.307592	chr8:124271463-124278138	0	0.005216	0.450504	0.024869
RP11-14N7.2	1	1	0	0	2	up	-0.0147759	0.586511	0.0056481	0.940092	0.0519861	0.110142	4.2393	0.0394983
RP11-742B18.1	1	1	0	0	2	up	0.0283139	0.117157	4.2287	0.0397458	0.0400456	0.0150836	6.07133	0.0137393	chr4:87546491-87738266	0	0.009078	0.633391	0.01178	chr4:87682125-87738266	3.56825	0.047789	0.561433	0.223822
TMPO-AS1	1	1	0	0	2	up	0.125355	0.157932	3.38429	0.0658204	-0.0699851	0.424251	0.102027	0.74941	chr12:98442658-98530435	0	0.010137	0.442032	0.068063	chr12:98510382-98517166	0	0.007612	0.363733	0.053665
TM4SF1-AS1	1	1	0	0	2	up	-0.0273965	0.389518	0.0459417	0.830282	0.0274986	0.444888	0.571684	0.44959	chr3:149381788-149405332	0.32833	0.04682	0.521523	0.086387	chr3:149366824-149383645	0	0.004088	0.34554	0.045812
RP11-480A16.1	1	1	0	0	2	up	-0.0336207	0.659255	0.454872	0.50003	-0.00343906	0.961786	0.0175915	0.894484						chr3:195929743-195974292	0.512934	0.026643	0.316632	0.082461
RP11-800A18.4	1	1	0	0	2	up	0.0189735	0.204513	0.441513	0.506393	0.0126836	0.363232	0.303861	0.581472	chr18:79329335-79347934	0	0.023441	0.404554	0.060209	chr18:79342707-79353956	1.62465	0.035947	0.520369	0.136126
RP11-501C14.6	1	1	0	0	2	up	0.00614261	0.690171	-1	1	0.012778	0.378685	-1	1	chr17:48929193-49122706	0	0.008858	0.547377	0.155759	chr17:48930135-49018134	0	0.000846	0.260375	0.031414
LINC01315	1	0	1	0	2	up	0.0814715	0.231466	1.67139	0.196072	0.104148	0.0753367	1.95304	0.16226						chr22:42346445-42369949	0	0.01311	0.432916	0.108639
LINC00355	1	1	0	0	2	up	0.0267812	0.0979367	0.840075	0.359375	0.0055128	0.707545	0.20375	0.651711	chr13:64028806-64063884	0	0.028054	0.280338	0.098168	chr13:63986348-64705871	5.93611	0.059348	0.551636	0.22644
AC004854.4	1	1	0	0	2	up	-0.00283716	0.875142	0.898	0.343319	0.00802004	0.645864	0.728864	0.393252	chr7:44830956-44944415	0	0.012684	0.578603	0.141361	chr7:44782138-45789996	0	0.000282	0.325099	0.022251
CYP4A22-AS1	1	1	0	0	2	up	-0.0207415	0.400689	0.0340777	0.853542	0.003416	0.892133	0.0298448	0.862843	chr1:47141517-47187626	0	0.015857	0.466013	0.048429	chr1:47094941-47111158	0	0.01889	0.480411	0.140052
RP5-998N21.10	0	0	1	1	2	up	-0.0201156	0.404779	-1	1	0.0224031	0.312576	-1	1	chr1:143893019-143921397	35.6951	0.301815	0.541477	0.445026	chr1:143892385-143921397	17.3887	0.102908	0.446118	0.115183
PRC1-AS1	1	0	0	1	2	up	-0.000268404	0.992109	0.0162719	0.898496	0.0264683	0.307424	6.44267e-05	0.993596	chr15:90962486-91000955	0	0.029978	0.420637	0.064136	chr15:90966504-90971819	0.418903	0.025657	0.462687	0.09555
SLC7A11-AS1	1	0	0	1	2	up	0.0424155	0.0605664	0.883137	0.347344	0.0441072	0.0374182	2.94218	0.0862942	chr4:137836602-138168309	0	0.012726	0.616046	0.017016	chr4:138056826-138089843	0	0.005357	0.536172	0.20288
RP11-89K21.1	1	0	1	0	2	up	0.000192416	0.991366	0.879216	0.348417	0.019297	0.234724	1.83492	0.175548	chr2:44773531-45117163	0	0.005387	0.423357	0.069372	chr2:44927140-44953011	0	0.004934	0.264428	0.043194
SFTA1P	1	1	0	0	2	up	-0.0193758	0.526975	0.591118	0.441987	-0.0153763	0.588994	0.366696	0.544811	chr10:10187432-10923265	0	0.006888	0.522494	0.098168	chr10:10465621-10915830	0	0.00141	0.383279	0.04712
RP1-228H13.5	1	1	0	0	2	up	0.163612	0.227625	2.23018	0.135338	0.447951	0.000457178	7.22875	0.0071745	chr1:40404873-40465331	0	0.013749	0.465379	0.039267	chr1:40462701-40473424	1.02719	0.031436	0.488414	0.15445
RP11-649A16.1	1	1	0	0	2	up	0.012465	0.413118	-1	1	0.0321609	0.0239526	-1	1	chr3:146977586-147167068	0.556167	0.05121	0.349905	0.141361	chr3:147000460-147267420	0	0.00141	0.302127	0.056283
AC009236.2	1	1	0	0	2	up	0.0160161	0.379685	-1	1	-0.0110247	0.544391	-1	1	chr2:45119133-45470804	0	0.006341	0.409104	0.070681	chr2:45166207-45176801	0	0.007189	0.282617	0.044503
RP11-388C12.8	1	1	0	0	2	up	0.0616237	0.506689	1.57517	0.209458	0.0635955	0.43197	2.08205	0.14904	chr17:82740176-82822690	6.19114	0.112815	0.697417	0.192408	chr17:82727080-82754905	0	0.009163	0.27915	0.043194
RP11-348J24.2	1	1	0	0	2	up	0.0479942	0.0358578	2.46016	0.116767	0.0101806	0.610607	0.302178	0.58252	chr5:92005536-92581933	0	0.010733	0.479761	0.140052	chr5:92193427-92327755	0	0.014097	0.391014	0.062827
RP11-445P17.8	1	1	0	0	2	up	0.0272765	0.302537	0.0113674	0.915092	0.0325759	0.165114	3.00997	0.0827538	chr10:5252228-5279444	0	0.019315	0.550799	0.100785	chr10:5266540-5273487	0	0.008458	0.406979	0.053665
RP11-398C13.6	1	1	0	0	2	up	0.124764	0.23588	3.18826	0.0741687	0.0307355	0.764912	0.115879	0.733547	chr10:14841959-14933172	0	0.005568	0.517082	0.099476	chr10:14872588-14881016	0	0.002256	0.362445	0.052356
CTD-2529O21.1	1	1	0	0	2	up	0.0193813	0.430637	0.289051	0.590829	0.0490537	0.0805659	1.68307	0.194516	chr17:79955666-80004440	4.87288	0.100819	0.696375	0.196335	chr17:79983395-79997478	0	0.009868	0.296981	0.041885
RP11-120D5.1	1	1	0	0	2	up	0.0869069	0.123412	2.29816	0.129527	0.0140551	0.731671	1.29608	0.25493
RP11-560J1.2	1	1	0	0	2	up	0.141462	0.0778423	5.2729	0.0216599	-0.00604116	0.924335	0.47403	0.491139	chr6:15190675-15256340	0	0.031552	0.763629	0.208115	chr6:15152349-15500689	0	0.001128	0.425716	0.014398
RP13-192B19.2	1	1	0	0	2	up	0.0410214	0.0930069	-1	1	0.0451719	0.0513653	-1	1
CAPN10-AS1	1	1	0	0	2	up	0.0219945	0.738826	0.0963383	0.756269	-0.0462856	0.411043	9.67843e-05	0.992151	chr2:239936435-240670162	0	0.013593	0.35635	0.069372	chr2:240584791-240593416	2.80963	0.04356	0.401855	0.091623
DLG5-AS1	1	1	0	0	2	up	0.03593	0.599174	0.299396	0.584261	0.0627736	0.316503	0.0307774	0.860738	chr10:77904682-77932822	0	0.022743	0.442545	0.064136	chr10:77924337-77966515	0	0.007753	0.48641	0.111257
LINC00205	1	1	0	0	2	up	0.173509	0.0787646	8.18945	0.00421348	0.0512448	0.585186	0.0458747	0.830404	chr21:45294726-45312507	0.021584	0.040111	0.379909	0.074607	chr21:45294726-45306123	0.642342	0.027912	0.447036	0.183246
CTD-2349P21.9	1	1	0	0	2	up	0.116036	0.215239	5.17961	0.0228535	-0.0396795	0.663366	0.367714	0.544253	chr17:30784634-30823019	0	0.020342	0.543833	0.120419	chr17:30780690-30793314	0	0.012687	0.33758	0.045812
TMCC1-AS1	1	1	0	0	2	up	0.163649	0.075079	1.06231	0.30269	0.323522	0.000281982	8.76909	0.00306379	chr3:129759211-129997335	0	0.013717	0.423643	0.060209	chr3:129904396-129914669	0	0.004793	0.335757	0.048429
TSPEAR-AS2	1	0	1	0	2	up	-0.0150871	0.63802	0.498359	0.480222	-0.0502471	0.064491	3.23647	0.0720157	chr21:44471741-44595163	0	0.011418	0.353556	0.045812	chr21:44492307-44623537	0	0.00874	0.46504	0.159686
LINC00114	1	0	1	0	2	up	0.0117144	0.560481	0.14962	0.698899	0.00787738	0.67392	0.549376	0.458573	chr21:38648817-38761103	0	0.003747	0.341799	0.039267	chr21:38664319-38746076	0	0.005075	0.476235	0.149215
RP4-533D7.5	1	1	0	0	2	up	0.00349787	0.86161	1.33591	0.247757	-0.0175872	0.313013	1.26734	0.260266	chr1:46130011-46137676	0	0.016995	0.44023	0.053665	chr1:46136215-46139697	0	0.018326	0.47792	0.140052
RP11-396C23.2	1	1	0	0	2	up	0.0619189	0.246566	1.71241	0.190673	0.0541313	0.229411	0.790408	0.373977	chr1:225907905-226139367	0.253782	0.045507	0.826929	0.350785	chr1:226073058-226141182	0	0.008035	0.579291	0.014398
XX-C2158C6.3	1	1	0	0	2	up	0.00611614	0.711527	0.090172	0.763959	0.0188066	0.248737	1.30983	0.252426	chr6:170596889-170741917	0	0.024971	0.40471	0.074607	chr6:170587556-170741917	6.55431	0.062027	0.619372	0.188482
RP11-141C7.4	1	1	0	0	2	up	0.0390173	0.0613531	0.0768521	0.78161	0.00631191	0.737519	0.0774385	0.780799
LEF1-AS1	1	0	1	1	3	up	-0.033906	0.161477	2.15689	0.141932	0.0253581	0.322707	0.254289	0.614071	chr4:107916653-108569408	0	0.005123	0.58345	0.010471	chr4:108200534-108258017	2.07774	0.039049	0.560425	0.227749
TEX41	1	0	0	1	2	up	-0.0137995	0.679549	0.239759	0.62438	0.0251247	0.438809	0.0318552	0.858346	chr2:144581953-144875458	0	0.011933	0.404119	0.057592	chr2:144906630-145001196	0.16904	0.022273	0.446943	0.069372
MIR4435-1HG	1	1	1	0	3	up	0.0262463	0.777675	0.0136985	0.906828	0.148869	0.0638613	0.611672	0.434159	chr2:111438656-111495917	0	0.013807	0.347714	0.065445	chr2:111341356-111428267	0.338267	0.02467	0.385389	0.066754
RP11-498P14.5	1	1	0	0	2	up	-0.0186065	0.383909	1.08923	0.296642	0.0158502	0.474142	0.000270762	0.986872	chr9:96804438-97481615	0	0.001993	0.363754	0.036649	chr9:97203819-97230289	0	0.011701	0.469642	0.153141
RP11-498P14.3	1	1	0	0	2	up	0.0684351	0.150083	2.93136	0.0868742	0.0377483	0.31197	0.0442816	0.833331	chr9:96804438-97481615	0	0.001993	0.363754	0.036649	chr9:97192763-97203276	0	0.012264	0.469642	0.153141
LINC01299	0	0	1	1	2	up	0.0184453	0.578278	-1	1	0.0282938	0.343077	-1	1	chr8:65524383-65603936	1.30116	0.06214	1.07128	0.251309	chr8:65526313-65590290	0	0.011841	0.535119	0.037958
RP1-86C11.7	1	1	0	0	2	up	-0.0101383	0.754873	0.0558812	0.813128	-0.0277614	0.277304	2.16861	0.140854	chr6:27035704-27508616	0	0.012394	0.742894	0.201571	chr6:27085103-27127177	0	0.004229	0.359836	0.018325
LINC01186	1	0	1	0	2	up	0.000504415	0.983672	0.00880749	0.92523	0.00777556	0.725828	1.37489	0.240973
AC005624.2	1	1	0	0	2	up	0.0423569	0.0230774	3.32487	0.0682396	0.0227495	0.185447	0.0610762	0.804803	chr19:2422593-2482763	0	0.012214	0.408388	0.070681	chr19:2448462-2464571	4.03294	0.050326	0.449021	0.124346
RP11-284F21.7	1	1	0	0	2	up	0.0174392	0.580725	1.04944	0.305636	0.0266527	0.342916	0.456429	0.499297	chr1:156631640-156662556	14.4577	0.175888	0.876071	0.379581	chr1:156630032-156662269	0	0.000282	0.169403	0.002618
RP11-284F21.9	1	1	0	0	2	up	0.00762531	0.806687	0.143238	0.705083	-0.00353922	0.898727	0.567004	0.451452	chr1:156631640-156662556	14.4577	0.175888	0.876071	0.379581	chr1:156630032-156662269	0	0.000282	0.169403	0.002618
RP11-465N4.4	1	1	0	0	2	up	0.0677857	0.265826	1.21099	0.271137	0.0830083	0.147016	2.46718	0.116246	chr1:202003761-202018062	1.18065	0.060481	0.848329	0.362565	chr1:201972821-202164660	0	0.000846	0.458449	0.010471
RP11-465N4.5	1	1	0	0	2	up	-0.0485866	0.612632	1.20577	0.272172	-0.031607	0.65441	0.0937959	0.759406	chr1:201939550-201998067	0.907356	0.05653	0.844211	0.362565	chr1:201972821-202164660	0	0.000846	0.458449	0.010471
RP11-973F15.2	1	1	0	0	2	up	0.0230259	0.211789	1.71228	0.19069	0.0341721	0.0581219	2.04633	0.152574	chr8:122691500-122725890	5.32983	0.105111	1.18794	0.310209	chr8:122698219-122782071	0	0.005357	0.461726	0.02356
RP11-25H12.1	1	1	0	0	2	up	0.0297263	0.0750651	1.90414	0.167616	0.0254036	0.108845	2.47776	0.115467	chr4:65942645-67133383	0	0.005225	0.468885	0.018325	chr4:66018492-66092215	0	0.018044	0.515604	0.188482
LINC01287	1	0	0	1	2	up	0.0329534	0.0259412	0.81284	0.367282	0.0177132	0.21509	0.00304136	0.95602	chr7:153330567-153429624	0	0.026898	0.544683	0.164921	chr7:153403570-153408586	0	0.01311	0.504776	0.04712
RP11-196G18.22	1	1	0	0	2	up	0.102506	0.266612	2.34517	0.125672	0.00260567	0.977884	0.228023	0.632994	chr1:149845018-149847009	44.0617	0.346114	0.760664	0.409686	chr1:149844715-149849028	0	0.009304	0.247741	0.020942
RP11-1246C19.1	1	1	0	0	2	up	0.108624	0.246736	4.32143	0.0376354	-0.016457	0.854813	1.19975	0.273372	chr7:1456985-1464941	0	0.030208	0.562237	0.167539	chr7:1464784-1483213	0	0.006908	0.3783	0.028796
RP11-242J7.1	1	1	0	0	2	up	0.00809006	0.648268	0.00855713	0.926297	-0.00532689	0.752462	0.0397358	0.841998	chr4:184610004-184675065	0	0.019348	0.44919	0.030105	chr4:184580916-184618080	13.4955	0.089234	0.611683	0.223822
RP11-128M1.1	1	1	0	0	2	up	0.031513	0.490567	0.036721	0.848034	0.00913257	0.812918	0.715341	0.397676	chr20:2170752-2303794	0	0.011483	0.502976	0.137435	chr20:2177600-2295330	0	0.003665	0.556506	0.036649
RP11-432J22.2	1	1	0	0	2	up	0.0298669	0.652977	0.606158	0.436238	0.217004	0.0112091	4.47295	0.0344355	chr9:135705351-135925296	0	0.01911	0.408672	0.053665	chr9:135903671-135930924	0	0.01593	0.459406	0.149215
FBXL19-AS1	1	1	0	0	2	up	0.160455	0.0554027	1.69256	0.193264	-0.00977192	0.895416	0.852347	0.355889	chr16:30914427-30982714	0	0.019604	0.393488	0.057592	chr16:30885159-30931392	0	0.001692	0.483418	0.125654
RP11-573D15.2	1	1	0	0	2	up	0.0434874	0.0873474	1.39125	0.238195	0.019109	0.400325	0.118937	0.73019	chr3:186803833-186839260	0.699614	0.053391	0.543586	0.085079	chr3:186803884-186839260	0	0.009727	0.330876	0.056283
LINC00491	1	1	0	0	2	up	0.0153452	0.376988	-1	1	0.0401778	0.008469	-1	1	chr5:102530928-102774969	0	0.014739	0.499297	0.145288	chr5:102607607-102751568	0	0.014661	0.373835	0.062827
FEZF1-AS1	1	0	1	0	2	up	0.0255383	0.23205	0.182416	0.669305	0.0235346	0.245207	2.02805	0.154419	chr7:121556272-122731797	0	0.031632	0.585701	0.158377	chr7:122153794-122316164	0	0.008035	0.489495	0.041885
SNHG4	1	0	1	0	2	up	0.000146302	0.998189	0.539388	0.462686	0.0785154	0.215557	0.844252	0.358184	chr5:139273035-139357228	0	0.023345	0.526955	0.153141	chr5:139273920-139283933	0	0.011419	0.381308	0.057592
SNHG7	1	1	1	0	3	up	-0.000518291	0.995857	0.179264	0.672006	-0.0214521	0.818169	0.000669273	0.979361	chr9:136675124-136797112	0	0.023614	0.458915	0.051047	chr9:136720710-136751770	0	0.010714	0.447187	0.151832
SNHG1	1	1	0	0	2	up	-0.0478513	0.724371	0.167513	0.682332	-0.0198079	0.878006	0.127391	0.721152	chr11:62828992-62853045	0	0.014991	0.420258	0.041885	chr11:62852565-62856712	0	0.009022	0.365463	0.091623
RP5-858B6.3	1	1	0	0	2	up	0.062252	0.0914745	1.63042	0.201645	0.112296	0.0138429	5.50972	0.0189111	chr1:230842980-231212603	0.26196	0.045637	0.842797	0.354712	chr1:230866187-230901293	0	0.002396	0.571899	0.009162
AC007277.3	1	0	1	0	2	up	0.00688415	0.737448	0.00738686	0.931509	-0.000510139	0.979272	0.473248	0.491497	chr2:170492411-170711332	0	0.018778	0.409096	0.07199	chr2:170639390-170689703	0.107063	0.021427	0.411526	0.064136
RP11-436K8.1	1	0	1	0	2	up	0.00499176	0.799555	0.464229	0.495654	0.0156574	0.400507	3.81561	0.0507771	chr1:60155316-60821180	0	0.015636	0.483175	0.048429	chr1:60656293-60862306	0	0.002256	0.467221	0.128272
ZMIZ1-AS1	1	1	0	0	2	up	-0.0196961	0.79877	0.0655538	0.797924	-0.0269139	0.645101	0.513347	0.473694	chr10:78990378-79032771	0	0.009572	0.381936	0.060209	chr10:78964631-79043258	0	0.010573	0.491234	0.117801
RP1-276N6.2	1	0	1	0	2	up	-0.0375612	0.0169596	0.57525	0.44818	-0.00201391	0.898061	0.0735783	0.786196	chr6:160191227-160444587	0	0.011895	0.412639	0.057592	chr6:160271687-160276596	2.3602	0.040881	0.62119	0.183246
AC145343.2	1	1	0	0	2	up	0.101059	0.133459	0.214739	0.643078	0.171426	0.0125442	5.75345	0.0164563						chr17:68066200-68103352	0	0.008035	0.329986	0.027487
KB-1440D3.13	1	1	0	0	2	up	0.0198012	0.355912	1.58737	0.207702	-0.00439342	0.826608	0.288759	0.591017	chr22:21633730-21695494	0	0.033052	0.296404	0.138743	chr22:21661289-21663370	0.235264	0.02326	0.371185	0.138743
LINC00152	1	1	1	0	3	up	0.021457	0.781066	2.01432	0.155821	0.127872	0.0559224	6.62552	0.0100528	chr2:87546738-87575400	6.19114	0.1129	0.511656	0.121728	chr2:87447605-87650116	6.59323	0.062309	0.332431	0.091623
CTD-2116N20.1	1	1	0	0	2	up	0.00158967	0.926037	0.665124	0.414757	0.046969	0.00853743	3.54971	0.059556	chr5:65393066-65825540	0	0.0022	0.466824	0.125654	chr5:65481827-65489381	0	0.008035	0.355261	0.058901
PVT1	1	0	1	0	2	up	-0.0193315	0.79167	0.0172908	0.895384	0.0713557	0.249942	1.39324	0.237859	chr8:127950518-128035407	6.36218	0.114305	1.1889	0.308901	chr8:127999895-128396573	0	0.010855	0.495259	0.028796
RP11-168O16.1	1	1	0	0	2	up	0.0214022	0.360203	0.118661	0.730491	0.00734684	0.737782	7.11675e-06	0.997871	chr1:200958985-201169014	0.368067	0.047743	0.841697	0.361257	chr1:201019325-201044819	0	0.000846	0.458449	0.010471
AC007405.6	0	1	1	0	2	up	0.204576	0.0489122	2.76235	0.0965063	0.20048	0.0357858	1.22107	0.269151	chr2:170756295-170806511	0	0.020001	0.415857	0.07199	chr2:170764875-170773395	0.229397	0.023119	0.418209	0.065445
RP11-485G7.5	1	1	0	0	2	up	0.0315389	0.218813	0.00526316	0.942166	0.0586646	0.0337392	0.649625	0.420247	chr16:11312161-11368621	0	0.003888	0.400443	0.056283	chr16:11339246-11353501	0	0.003806	0.519839	0.129581
RP11-265E18.1	1	0	1	0	2	up	0.0607963	0.0276665	4.10991	0.0426327	0.0119807	0.617193	0.824069	0.363993	chr7:32832516-32895912	0	0.008239	0.580345	0.149215	chr7:32796488-32845713	0	0.003665	0.357308	0.02356
FOXD2-AS1	1	1	0	0	2	up	0.0950851	0.179009	3.30484	0.0690762	0.171121	0.0111439	6.40052	0.0114087	chr1:47428903-47442107	0	0.019061	0.480218	0.049738	chr1:47409124-47549586	0.029922	0.020159	0.482841	0.138743
DDX11-AS1	1	1	0	0	2	up	0.12053	0.129863	2.81708	0.0932661	0.122561	0.131337	2.6666	0.102474	chr12:30901926-31072776	0	0.017496	0.444044	0.054974	chr12:31020474-31049347	0	0.001833	0.468674	0.07199
RP11-466P24.6	1	1	0	0	2	up	-0.0155599	0.414019	2.85405	0.0911441	0.0107051	0.576539	0.00619715	0.937254	chr5:76306566-76343581	0	0.015667	0.503723	0.132199	chr5:76178446-76334363	0	0.01156	0.378057	0.065445
RP11-932O9.10	1	1	0	0	2	up	0.0252427	0.410151	1.16958	0.279488	0.0428928	0.133498	2.14213	0.143303	chr15:30644082-30654466	0.075322	0.041554	0.338319	0.089005	chr15:30644082-30654103	11.9679	0.083595	0.525815	0.113874
RP5-890E16.2	1	1	0	0	2	up	0.198065	0.0343288	2.29246	0.130003	0.0245041	0.755813	0.0888206	0.765682	chr17:48044377-48070341	0	0.022611	0.568567	0.153141	chr17:47999837-48067838	0	0.001692	0.247439	0.031414
KB-1460A1.1	1	1	0	0	2	up	-0.00476455	0.770296	0.00395436	0.949859	0.0419784	0.0120492	4.34851	0.0370414	chr8:100981353-101371568	1.16994	0.060304	1.17626	0.301047	chr8:101120780-101177584	0	0.001551	0.4545	0.020942
RP11-336K24.12	1	1	0	0	2	up	-0.0198401	0.475978	1.90642	0.167362	0.0242512	0.43259	0.0366131	0.848255	chr1:155945232-155984029	15.7863	0.184867	0.871656	0.382199	chr1:155945232-156093812	0	0.000282	0.169403	0.002618
RP11-634H22.1	1	1	0	0	2	up	0.0232708	0.708948	1.44401	0.229491	0.0014377	0.980716	0.0139057	0.906129	chr7:139017694-140096898	0	0.017841	0.561715	0.15445	chr7:139355648-139361731	0	0.015084	0.521151	0.045812
RP11-506M12.1	1	1	0	0	2	up	0.0282917	0.308563	0.107564	0.742935	-0.0171599	0.412619	1.50923	0.219257	chr7:100115339-100137315	0	0.034683	0.569402	0.157068	chr7:100085945-100144235	0	0.00874	0.426827	0.044503
AC098820.3	1	1	0	0	2	up	-0.00919734	0.900931	0.500597	0.479238	0.0301215	0.692996	1.01556	0.313574	chr2:216473060-216517041	0	0.014159	0.388221	0.068063	chr2:216485368-216495152	0.067827	0.020864	0.400959	0.060209
RP11-284F21.10	1	1	1	0	3	up	-0.0118125	0.773613	0.43479	0.509648	0.00343676	0.92208	0.00543976	0.941206	chr1:156631640-156662556	14.4577	0.175888	0.876071	0.379581	chr1:156630032-156662269	0	0.000282	0.169403	0.002618
RP5-943J3.2	1	1	0	0	2	up	-0.030665	0.681493	0.637205	0.424725	0.00499452	0.917218	0.257658	0.611733	chr1:89746893-89856939	0	0.024555	0.522842	0.058901	chr1:89819631-89835044	0	0.010009	0.474638	0.120419
RP13-104F24.2	1	0	0	1	2	up	0.0207556	0.873589	0.567778	0.451143	-0.171037	0.135722	0.577704	0.447214	chr17:64765218-64806764	0.872657	0.056045	0.66616	0.179319	chr17:64661066-64787495	0	0.000846	0.257612	0.028796
RP5-1074L1.4	1	1	0	0	2	up	-0.00513726	0.957774	0.10628	0.74442	0.0309358	0.738506	0.0448138	0.832347	chr1:110337964-110537166	0	0.0183	0.496934	0.058901	chr1:110368713-110373396	0	0.011841	0.485345	0.113874
AC007773.2	1	1	0	0	2	up	0.031076	0.66042	0.751583	0.385975	0.0797891	0.16839	0.00221261	0.962483	chr19:32380558-32643729	0	0.020574	0.503317	0.112565	chr19:32387400-32403544	0	0.00437	0.399625	0.040576
RP3-439F8.1	1	1	0	0	2	up	-0.0114322	0.70885	0.540545	0.462207	0.0568818	0.089029	2.44166	0.118151	chr22:46513306-46599267	0	0.021655	0.461033	0.089005	chr22:46540893-46574528	1.04998	0.031577	0.517759	0.104712
AC002116.7	1	1	0	0	2	up	0.0872512	0.227718	3.74962	0.0528195	0.0740465	0.192086	0.358517	0.549331	chr19:35880945-36088406	0	0.021944	0.48949	0.108639	chr19:35825839-36047904	0	0.000282	0.348674	0.043194
LINC01021	1	0	1	0	2	up	0.0250473	0.28738	1.05286	0.304848	-0.0240587	0.197415	0.0129422	0.909425	chr5:27463569-27525913	0	0.037232	0.592565	0.197644	chr5:27438057-27982303	0	0.000282	0.314038	0.022251
TRPC7-AS1	1	1	0	0	2	up	-0.0274582	0.111763	-1	1	0.0137996	0.374347	-1	1	chr5:136140315-136886074	0	0.011598	0.513267	0.149215	chr5:136211868-136227956	0	0.015507	0.428224	0.054974
bP-21264C1.2	1	0	0	1	2	up	0.125112	0.100867	2.10885	0.146449	0.0588785	0.425868	1.26264	0.261152
CRNDE	1	1	1	0	3	up	0.0399952	0.414385	2.51439	0.112811	0.0251612	0.568518	1.45751	0.227327	chr16:54493228-54994489	0	0.006901	0.362828	0.028796	chr16:54918120-54923682	0.239555	0.02326	0.563264	0.196335
RP5-1120P11.1	1	1	0	0	2	up	0.0427624	0.116975	3.53011	0.0602638	0.0282225	0.230678	1.3611	0.243347	chr6:44026225-44040588	3.6227	0.088264	0.808276	0.208115	chr6:44014395-44071904	0	0.000282	0.294908	0.014398
MIR663AHG	1	0	1	0	2	up	0.0190343	0.328633	-1	1	0.0462256	0.0114222	-1	1	chr20:26089122-26206877	0	0.003259	0.462549	0.150524	chr20:26187344-26248044	0	0.000564	0.323201	0.017016
DUXAP8	1	0	1	0	2	up	0.109159	0.0172294	3.61067	0.05741	0.0640172	0.0869595	6.4432	0.0111378	chr22:15294549-16394084	1.9258	0.070056	0.317138	0.15445	chr22:15294549-16415484	0.581466	0.027348	0.34462	0.123037
AC012146.7	1	1	0	0	2	up	0.0288689	0.726853	0.344199	0.557415	0.114723	0.0922609	3.4234	0.0642784	chr17:4914277-5543296	0	0.001261	0.371854	0.022251	chr17:5096835-5120631	0.680068	0.028335	0.663455	0.294503
CTD-3138B18.6	1	1	0	0	2	up	0.0773901	0.036476	4.12073	0.0423609	0.0413033	0.2453	0.695816	0.404193	chr19:57989309-58281698	0	0.038916	0.487592	0.116492	chr19:58265874-58268723	0	0.011841	0.411769	0.044503
CTC-246B18.10	1	1	0	0	2	up	0.0236637	0.606924	0.147938	0.700513	0.000681995	0.984897	0.329205	0.566127	chr19:39316584-39359566	0	0.03885	0.54534	0.106021	chr19:39325711-39346437	0	0.004229	0.347459	0.044503
RP11-368I23.3	1	1	0	0	2	up	-0.0213207	0.243336	-1	1	0.0106638	0.525647	-1	1	chr3:168884580-168975855	0.368067	0.047766	0.520978	0.090314	chr3:168925880-168928698	0	0.003242	0.31897	0.04712
RP11-368I23.2	1	1	0	0	2	up	-0.00600597	0.718925	-1	1	0.0188553	0.230871	-1	1	chr3:168884580-168975855	0.368067	0.047766	0.520978	0.090314	chr3:168902627-168923146	0	0.00296	0.31897	0.04712
RP11-495P10.6	1	1	0	0	2	up	-0.00897186	0.608095	-1	1	0.0311359	0.0472666	-1	1	chr1:148252464-148298303	48.2562	0.367934	0.806426	0.405759	chr1:148259602-148289669	0	0.013956	0.425547	0.013089
RP11-495P10.5	1	1	0	0	2	up	0.00778589	0.639878	0.0233933	0.878439	0.0256514	0.117879	1.96665	0.160804	chr1:148252464-148298303	48.2562	0.367934	0.806426	0.405759	chr1:148294946-148318886	0	0.013956	0.425547	0.013089
RP11-495P10.8	1	1	0	0	2	up	0.0112511	0.480616	0.693756	0.40489	0.026322	0.109293	0.338495	0.560699	chr1:148252464-148298303	48.2562	0.367934	0.806426	0.405759	chr1:148290333-148293847	0	0.013815	0.425547	0.013089
MAFG-AS1	1	1	0	0	2	up	0.130952	0.042426	1.46821	0.225628	0.110378	0.0490089	1.89211	0.168964
AL450992.2	1	1	0	0	2	up	0.0881987	0.305933	0.0905575	0.76347	0.0349686	0.65334	0.24547	0.620283	chr1:151836590-151860425	43.2676	0.34184	0.865686	0.370419	chr1:151845522-151945176	0	0.000282	0.209786	0.002618
BBOX1-AS1	1	0	1	0	2	up	0.00443958	0.810653	0.0944499	0.758594	0.0170079	0.329481	0.242822	0.622175	chr11:27003973-27127120	0	0.012163	0.499028	0.04712	chr11:27129976-27216059	0	0.000282	0.347913	0.070681
RP11-875O11.3	1	1	0	0	2	up	0.0256168	0.35597	2.53864	0.111091	0.0464809	0.0962543	5.6271	0.0176849	chr8:22629875-23081742	0	0	0.48595	0.024869	chr8:23068002-23075415	1.06587	0.031718	0.706065	0.358639
FLVCR1-AS1	1	1	0	0	2	up	0.083951	0.259169	2.3874	0.122317	-0.0120132	0.867696	0.010433	0.918644	chr1:212502895-212948955	0.089704	0.04179	0.837784	0.358639	chr1:212852868-212860555	0	0.002819	0.54022	0.009162
RP13-143G15.4	1	1	0	0	2	up	0.0381142	0.179017	0.373665	0.541013	0.0226473	0.358034	1.36926	0.241939	chr6:136033726-136102932	0	0.00369	0.382107	0.058901	chr6:135991525-136030313	0	0.01311	0.601366	0.171466
RP5-1158E12.3	1	1	1	0	3	up	0.00473107	0.777448	0.00313245	0.955367	0.0103663	0.518471	0.437067	0.508542
LINC00665	1	1	0	0	2	up	0.00104574	0.982565	0.127664	0.720867	0.0206111	0.654277	0.371697	0.54208	chr19:36314803-36315613	0	0.03904	0.514196	0.113874	chr19:36250202-36315613	0	0.018326	0.350753	0.045812
CTD-3193O13.12	1	0	1	0	2	up	0.0607249	0.0834946	3.41784	0.0644953	0.00630968	0.840674	0.0851569	0.770427	chr19:7647391-8056555	0	0	0.339712	0.061518	chr19:7866655-7935116	2.02984	0.038767	0.452644	0.116492
RP11-158H5.7	1	0	0	1	2	up	0.0456181	0.525828	2.65516	0.103214	0.127758	0.105732	0.999902	0.317334	chr18:35197795-35490056	0	0.008601	0.456519	0.036649	chr18:35280614-35307950	0	0.004088	0.476042	0.10733
RP11-44N12.5	1	1	0	0	2	up	0.0320428	0.0438136	4.08702	0.0432136	0.0254807	0.093736	5.41837	0.019926	chr8:98906423-98984119	0.206783	0.04445	1.16868	0.29712	chr8:98933637-99009612	0	0.002256	0.462928	0.020942
RP11-438D14.2	1	1	0	0	2	dn	0.0303115	0.26756	-1	1	0.0146548	0.580908	-1	1	chr12:33390625-33502900	0	0.022735	0.262834	0.10733	chr12:33043321-33452540	0	0.00733	0.420584	0.068063
RP5-1195D24.1	1	1	0	0	2	dn	0.0342907	0.163969	-1	1	0.0128009	0.610591	-1	1	chr20:16837061-16975245	0	0.001228	0.491391	0.14267	chr20:16773291-16869815	0	0.001833	0.575552	0.034031
FENDRR	1	1	1	0	3	dn	-0.0320918	0.199472	0.901866	0.342282	0.0137545	0.57253	0.0104317	0.918649	chr16:86281875-86504307	0	0.010036	0.380848	0.031414	chr16:86487688-86502338	0.308842	0.024247	0.582277	0.223822
AC105053.3	1	1	0	0	2	dn	0.0370923	0.0758537	-1	1	-0.00311986	0.878565	-1	1	chr2:85792471-85816080	0	0.013558	0.394388	0.061518	chr2:85788528-85828186	0	0.006485	0.296741	0.04712
RP11-54O7.3	1	1	0	0	2	dn	-0.0247204	0.304482	0.708722	0.399868	0.00724042	0.762513	0.153274	0.695426						chr1:877938-939522	39.7708	0.167895	0.430286	0.304974
RP11-93B14.4	1	1	0	0	2	dn	-0.0053367	0.763483	-1	1	-0.0100772	0.554775	-1	1						chr20:62633163-62863195	0	0.000282	0.198371	0.015707
AC067959.1	1	1	0	0	2	dn	0.00464197	0.801491	0.139098	0.70918	-0.00584788	0.733011	0.583205	0.445059	chr2:21736486-22122582	0	0.022002	0.480929	0.079843	chr2:21711459-21921294	0	0.000282	0.27333	0.040576
AC093609.1	1	1	0	0	2	dn	-0.043389	0.123418	0.574399	0.448516	-0.0578915	0.0308934	5.09313	0.0240208	chr2:43062430-43098624	0	0.011762	0.453966	0.066754	chr2:43008311-43102971	0	0.005216	0.263931	0.043194
RP13-580F15.2	1	1	0	0	2	dn	-0.0575274	0.0378717	2.32367	0.127419	-0.0368008	0.155509	5.97056	0.0145467	chr17:4482208-4485224	0	0.002773	0.408566	0.02356	chr17:4379698-4495147	1.56991	0.035524	0.653632	0.293194
PWRN1	1	1	1	0	3	dn	-0.0227998	0.313414	-1	1	-0.032292	0.130059	-1	1	chr15:24587524-24826167	0	0.007067	0.363818	0.041885	chr15:24589339-24652205	0	0.018044	0.451227	0.094241
RP11-431K24.3	1	1	0	0	2	dn	0.00109142	0.951708	2.02534	0.154694	0.00889984	0.628711	0.155426	0.693403	chr1:8210430-8218752	0	0.03036	0.488436	0.040576	chr1:8208655-8213117	29.4733	0.139701	0.574211	0.219895
RP11-474I16.8	1	1	0	0	2	dn	-0.0115583	0.557692	0.811629	0.367639	-0.0141927	0.448068	0.589123	0.442758	chr1:161713208-161778463	11.6794	0.156445	0.879524	0.378272	chr1:161763537-161837708	0	0.000282	0.26802	0.002618
HM13-AS1	1	1	0	0	2	dn	0.0327577	0.503574	0.308373	0.57868	0.0435664	0.261832	0.217528	0.64093	chr20:31511037-31581449	0	0.017565	0.504537	0.151832	chr20:31546343-31662537	0	0.000846	0.190085	0.01178
LINC01314	1	0	1	0	2	dn	0.0687646	0.217872	2.25771	0.132951	-0.0473654	0.283697	3.05715	0.0803827	chr15:80157986-80299410	0	0.026721	0.439079	0.057592	chr15:80193822-80260121	0	0.011982	0.431806	0.092932
RP11-963H4.3	1	1	0	0	2	dn	-0.0120125	0.597057	5.23153	0.022181	-0.0209203	0.318706	2.68166	0.10151	chr17:10735531-10902762	0	0.001546	0.395439	0.019634	chr17:10873201-10995530	0	0.011137	0.652965	0.293194
AP000473.5	1	1	0	0	2	dn	-0.00908207	0.776059	0.237488	0.626026	-0.019829	0.431309	0.276861	0.598766	chr21:16299838-16714048	0	0.003848	0.368729	0.037958	chr21:16634657-16641872	0	0.007189	0.48039	0.138743
RP11-116D2.1	1	1	0	0	2	dn	-0.0629844	0.259568	6.43136	0.0112123	-0.121571	0.00567034	11.1661	0.00083307						chr2:20862266-21006131	0	0.00578	0.274297	0.040576
RP11-248N22.1	1	1	0	0	2	dn	-0.00218436	0.9262	-1	1	-0.0136736	0.567324	-1	1	chr4:173960049-174332661	0	0.012309	0.461762	0.020942	chr4:174134999-174160598	4.27758	0.051595	0.570763	0.21466
RP11-529H2.2	0	1	0	1	2	dn	0.00887806	0.615524	-1	1	-0.00267869	0.875206	-1	1	chr4:87303766-87388459	0	0.013879	0.716206	0.013089	chr4:87333046-87369113	4.19674	0.051172	0.562861	0.225131
AL161668.5	1	1	0	0	2	dn	-0.0509887	0.155005	0.46709	0.494329	-0.0585269	0.0315032	0.592392	0.441496	chr14:21011296-21045377	0	0.037085	0.49567	0.060209	chr14:20952929-21035392	0	0.004088	0.39927	0.090314
VIPR1-AS1	1	0	0	1	2	dn	-0.0394211	0.125597	1.31976	0.250635	-0.0434015	0.0708356	1.20426	0.272472	chr3:42449891-42587789	0	0.015718	0.488296	0.054974	chr3:42511770-42523240	0	0.007612	0.393914	0.07199
RP11-302L19.3	1	1	0	0	2	dn	-0.0215105	0.465622	0.979952	0.322211	0.00176301	0.952626	0.0582347	0.809308	chr6:170135379-170179135	0	0.037023	0.376149	0.091623	chr6:170172804-170188277	14.8739	0.094309	0.61544	0.209424
AC004862.6	1	1	0	0	2	dn	-0.0117538	0.671742	0.293281	0.588126	-0.0256605	0.257242	2.87643	0.0898853	chr7:80271611-80622979	0	0.017512	0.527464	0.153141	chr7:80330073-80353049	0	0.002678	0.442637	0.030105
RP11-191G24.1	1	1	0	0	2	dn	0.0310262	0.503857	0.0743064	0.785167	-0.00211266	0.951926	1.38232	0.239706	chr1:51498666-51544531	0	0.026135	0.514089	0.052356	chr1:51516294-51535451	0	0.011841	0.477999	0.132199
LLNLF-65H9.1	1	1	0	0	2	dn	0.0225853	0.3273	-1	1	-0.0244819	0.352235	-1	1	chr19:27840000-27881970	0	0.033273	0.493057	0.111257	chr19:27933349-27982850	0	0.003242	0.35018	0.037958
B3GALT5-AS1	1	0	1	0	2	dn	-0.0107389	0.626874	-1	1	0.0111616	0.591298	-1	1	chr21:39563903-39607624	0	0.010092	0.371123	0.043194	chr21:39596533-39613744	0	0.006485	0.479591	0.146597
SUCLG2-AS1	1	0	1	0	2	dn	0.0175431	0.838069	0.0692004	0.792505	-0.0105899	0.849294	1.80571	0.179024	chr3:67658389-67816801	0	0.011831	0.431771	0.04712	chr3:67833221-68003393	1.51932	0.035243	0.484323	0.086387
CTD-3193O13.1	1	1	0	0	2	dn	0.000410551	0.987763	1.51848	0.217849	-0.014832	0.546349	1.19439	0.274445	chr19:7647391-8056555	0	0	0.339712	0.061518	chr19:7866655-7935116	2.02984	0.038767	0.452644	0.116492
AC004538.3	1	1	0	0	2	dn	-0.0188701	0.402023	0.0683462	0.79376	-0.0131631	0.546935	2.32792	0.127072	chr7:10853987-11271308	0	0.02071	0.569843	0.170157	chr7:11370251-11635952	0	0.012546	0.394052	0.019634
RP11-249C24.11	1	0	0	1	2	dn	0.00309279	0.845082	-1	1	-0.00138592	0.9274	-1	1	chr16:56578790-56656211	0	0.008967	0.397549	0.030105	chr16:56651168-56653726	0.16904	0.022273	0.568512	0.197644
RP4-763G1.2	1	1	0	0	2	dn	-0.0185722	0.420851	0.420159	0.516858	0.00780268	0.749851	0.940724	0.332092	chr1:67527185-67541795	0.667279	0.052913	0.560036	0.07199	chr1:67413135-67698815	0	0.001128	0.472618	0.120419
RP11-439C15.4	1	1	0	0	2	dn	-0.0132363	0.414123	1.00862	0.315235	-0.0263116	0.0819801	8.56092	0.00343455	chr8:1750582-2049689	0	0.008275	0.532728	0.036649	chr8:1961403-1977905	0.097801	0.021286	0.711685	0.332461
RP11-42O15.3	1	1	0	0	2	dn	-0.024624	0.63937	0.197312	0.6569	-0.0957622	0.0463326	2.0138	0.155874	chr1:69400462-70828287	0	0.013518	0.467798	0.052356	chr1:70438343-70702959	0	0.003383	0.472839	0.121728
RP11-394B2.6	1	1	0	0	2	dn	-0.0604865	0.0945042	2.90699	0.0881963	-0.0396914	0.219719	13.3432	0.000259361	chr16:70593325-70771007	0	0.009121	0.33631	0.03534	chr16:70745241-70751294	1.52366	0.035243	0.559354	0.208115
RP11-260M19.2	1	1	0	0	2	dn	-0.0315602	0.0839481	1.38515	0.239225	-0.00313602	0.857807	0.475333	0.490544	chr14:104083542-104259143	0	0.00251	0.34722	0.034031	chr14:104244431-104276643	3.54853	0.047648	0.546863	0.179319
GNG12-AS1	1	1	0	0	2	dn	-0.0326328	0.38822	1.64164	0.200101	0.0127394	0.72642	1.13604	0.286491	chr1:67779392-67982220	0	0.022868	0.500181	0.056283	chr1:67834989-67952295	0	0.000282	0.469455	0.121728
ADAMTS9-AS2	1	1	1	0	3	dn	-0.0418333	0.224649	0.06517	0.798504	-0.0223994	0.514419	1.86217	0.172375	chr3:64753116-64887021	0	0.014027	0.427638	0.052356	chr3:64803213-64975715	0.015885	0.019877	0.475584	0.085079
RP4-555D20.2	1	1	0	0	2	dn	-0.0187707	0.409592	-1	1	0.00763079	0.720773	-1	1	chr3:43534392-44289634	0	0.013651	0.467669	0.054974	chr3:43781480-44122589	0	0.009445	0.383858	0.073298
TARID	1	0	1	0	2	dn	-0.00609819	0.819131	5.77493e-05	0.993937	-0.0172566	0.485829	2.47123	0.115947	chr6:133567167-133710211	0	0.002899	0.38324	0.058901	chr6:133542605-133675552	0	0.009022	0.590196	0.174084
LINC01197	1	0	1	0	2	dn	-0.182133	0.00895151	4.00577	0.0453448	-0.0329469	0.514873	2.17471	0.140296	chr15:95135265-95345040	0	0.035836	0.484464	0.061518	chr15:95290849-95431180	1.10078	0.032	0.480328	0.099476
RP11-327J17.2	1	1	0	0	2	dn	0.00642203	0.873812	0.475386	0.49052	-0.0345848	0.205863	1.59748	0.206261	chr15:96021314-96343398	0	0.035836	0.484464	0.061518	chr15:96167780-96177339	1.44982	0.034679	0.480277	0.099476
RP11-148L24.1	1	0	1	0	2	dn	-0.0103517	0.602236	1.28684	0.256631	-0.0135785	0.474371	0.176508	0.674392	chr4:173960049-174332661	0	0.012309	0.461762	0.020942	chr4:174171288-174226819	3.57773	0.047789	0.567863	0.21466
RP5-881L22.6	1	1	0	0	2	dn	0.0093327	0.619105	0.814084	0.366915	0.00289482	0.87364	0.505963	0.476892						chr20:44328282-44441291	0	0.000282	0.451133	0.010471
STEAP3-AS1	1	0	0	1	2	dn	0.0237769	0.446743	0.298258	0.584976	-0.0194473	0.445443	1.10473	0.293231	chr2:118688454-119315821	0	0.007861	0.360257	0.058901	chr2:119243990-119250136	0	0.01311	0.393593	0.062827
RP11-532F6.3	1	0	1	0	2	dn	-0.00558095	0.895522	0.195832	0.658106	-0.0196628	0.60702	0.647183	0.421121	chr6:696058-720465	2.6628	0.078199	0.681412	0.260471	chr6:626498-711792	0	0.01156	0.414717	0.02356
CTD-2336O2.1	1	1	0	0	2	dn	-0.0778721	0.523168	0.0816827	0.77503	-0.241919	0.0280995	1.65563	0.198194	chr8:1750582-2049689	0	0.008275	0.532728	0.036649	chr8:1758509-1765808	0	0.016775	0.714294	0.332461
AC104024.1	1	0	0	1	2	dn	0.00967933	0.674258	-1	1	-0.000601847	0.978905	-1	1	chr17:16900740-16981646	0	0.018902	0.482453	0.036649	chr17:16975922-16984774	0.050831	0.020582	0.631091	0.246073
RP11-789C1.2	1	1	0	0	2	dn	-0.0177277	0.581806	-1	1	0.0243143	0.3331	-1	1	chr4:170354739-170366099	0	0.015695	0.45988	0.026178	chr4:170283237-170373282	1.59411	0.035665	0.548214	0.209424
RP11-789C1.1	1	1	0	0	2	dn	-0.0205233	0.19985	-1	1	0.0175928	0.219001	-1	1	chr4:170254034-170333153	0	0.014563	0.488526	0.02356	chr4:170273102-170283172	0.866245	0.030027	0.548214	0.209424
LINC00675	1	0	1	0	2	dn	-0.00777057	0.753113	0.0844164	0.771399	-0.0269552	0.202021	0.276276	0.599152	chr17:10735531-10902762	0	0.001546	0.395439	0.019634	chr17:10795417-10798140	0	0.013956	0.654055	0.294503
RP11-4O3.1	1	1	0	0	2	dn	-0.0501732	0.182708	-1	1	-0.00821631	0.773709	-1	1	chr4:57484868-57689011	0	0.022926	0.567433	0.031414	chr4:57609312-57660443	0	0.005075	0.490224	0.151832
AC144449.1	1	1	0	0	2	dn	-0.0739889	0.364149	0.582615	0.445289	-0.0587765	0.16322	0.766103	0.381425	chr2:149574225-149931036	0	0.00558	0.379493	0.057592	chr2:149612039-149766683	0.391694	0.025234	0.444257	0.075916
RP4-710M16.2	1	1	0	0	2	dn	0.0399163	0.404637	0.357089	0.550127	-0.0138301	0.686843	0.277195	0.598545	chr1:56411837-56439773	0	0.036441	0.533017	0.060209	chr1:56258965-56416091	0	0.006767	0.470044	0.129581
CTD-2527I21.5	1	0	0	1	2	dn	-0.0322408	0.178915	0.587145	0.443525	-0.0201973	0.363235	4.72437	0.0297381	chr19:35123096-35147415	0.537286	0.050765	0.556443	0.121728	chr19:35138105-35147415	0	0.002396	0.368598	0.043194
FAM99A	1	1	0	1	3	dn	-0.0105744	0.609428	0.197038	0.657122	-0.0407209	0.0285038	3.88191	0.0488091	chr11:1660062-1671941	0	0.020165	0.42097	0.049738	chr11:1662334-1695519	0	0.01452	0.330111	0.094241
AC016682.1	1	1	0	0	2	dn	0.0128248	0.420997	0.132893	0.715451	0.00488943	0.742671	0.0175868	0.894498	chr2:150095723-150402092	0	0.00558	0.379493	0.057592	chr2:149861464-150233045	1.64353	0.036088	0.444257	0.075916
RP11-2N1.2	1	1	0	1	3	dn	-0.0225132	0.33399	-1	1	-0.011246	0.611216	-1	1	chr18:58876725-59985517	0	0.003158	0.355138	0.043194	chr18:59696219-59760420	0	0.013674	0.532789	0.124346
FGF14-AS2	1	1	0	0	2	dn	-0.0386089	0.582331	0.418275	0.517799	0.0885476	0.174361	1.54535	0.213823	chr13:102335690-102686730	5.15643	0.103476	0.788618	0.085079	chr13:102391319-102396542	0	0.003101	0.508211	0.120419
AP000695.6	1	1	0	0	2	dn	0.0999692	0.0758131	0.239189	0.624793	0.0143709	0.692001	0.144709	0.703643	chr21:36446604-36560880	0	0.004846	0.324344	0.041885	chr21:36429534-36484238	0	0.004934	0.468819	0.147906
RP1-124C6.1	1	0	1	0	2	dn	0.0170947	0.346984	-1	1	0.00159363	0.92671	-1	1	chr6:112622073-113557701	0	0	0.360426	0.060209	chr6:113373236-113431099	0	0.01452	0.599205	0.170157
RP11-280H21.1	1	1	0	0	2	dn	-0.0209893	0.242592	2.84947	0.0914043	-0.0178679	0.279126	0.838052	0.359954						chr3:102483807-103160850	0	0.002819	0.32177	0.045812
RP11-289F5.1	1	1	0	0	2	dn	-0.00690691	0.742883	-1	1	0.0311176	0.0974748	-1	1	chr9:80843563-80958027	0	0.00495	0.427933	0.032723	chr9:80783974-81411525	0	0.012687	0.45425	0.141361
RP11-370A5.1	1	1	0	0	2	dn	0.0233741	0.730742	0.00744612	0.931235	-0.0107055	0.862755	0.185005	0.667107	chr18:22813785-23006289	0	0.003997	0.395851	0.040576	chr18:22794207-22880220	0	0.00141	0.456864	0.094241
HTR2A-AS1	1	1	0	0	2	dn	-0.00350877	0.846355	0.0140239	0.905733	-0.0398651	0.0219098	5.27656	0.0216144	chr13:46592060-48212634	0	0	0.287191	0.015707	chr13:46852130-46854336	16.6844	0.100512	0.621032	0.239529
SOCS2-AS1	1	1	0	0	2	dn	-0.0517631	0.461028	2.07099	0.150124	-0.105771	0.00263995	6.07092	0.0137425	chr12:93545255-93562037	0	0.012952	0.446714	0.069372	chr12:93550181-93564302	0	0.005357	0.356449	0.053665
HHIP-AS1	1	1	0	1	3	dn	-0.037286	0.0643931	0.385319	0.53477	0.0147063	0.470156	0.55856	0.454841	chr4:144446055-144680972	0	0.012544	0.541355	0.019634	chr4:144650029-144659050	0	0.00141	0.534323	0.200262
RP11-238F2.1	1	1	0	0	2	dn	0.00632392	0.636223	0.106315	0.744379	0.00614296	0.622573	0.0670572	0.795671	chr17:70678637-70986903	1.5815	0.065771	0.664032	0.191099	chr17:70778050-71095250	0	0.001974	0.279419	0.026178
AP000439.1	1	1	0	0	2	dn	-0.00317497	0.878509	0.695958	0.404145	0.0214442	0.273954	0.034831	0.85195	chr11:69409738-69426264	28.3804	0.261354	1.2124	0.098168	chr11:69370577-69649950	0	0.000846	0.343411	0.070681
AC008592.8	1	1	0	0	2	dn	0.0199545	0.430577	0.625064	0.429172	0.0175598	0.461975	1.61926	0.203195	chr5:95741442-95862632	0	0.023246	0.502533	0.147906	chr5:95848516-95856149	0	0.012828	0.380288	0.061518
AC092155.4	1	1	0	0	2	dn	0.013165	0.482946	-1	1	-0.00321178	0.856386	-1	1	chr2:62588777-62635391	0	0.021897	0.459349	0.064136	chr2:62604933-62663605	0	0.015648	0.381177	0.049738
RP11-407B7.1	1	1	0	0	2	dn	0.0222117	0.66238	0.814807	0.366703	-0.0388235	0.334714	0.795933	0.372312	chr3:193921227-194045361	0.103803	0.042205	0.559198	0.074607	chr3:194022444-194041046	0	0.014097	0.359543	0.060209
CTC-537E7.2	1	1	0	0	2	dn	0.0179452	0.257988	1.17327	0.278731	-0.00767198	0.603894	0.483336	0.486915	chr5:68521185-68645928	0	0	0.470068	0.11911	chr5:68529768-68830480	0.029922	0.020159	0.400565	0.068063
MIR99AHG	1	0	1	0	2	dn	-0.05092	0.402471	1.69784	0.192571	-0.104	0.0554191	1.6379	0.200614	chr21:16299838-16714048	0	0.003848	0.368729	0.037958	chr21:16312128-16522054	0	0.011278	0.479532	0.138743
AC016768.1	1	1	0	0	2	dn	0.0178556	0.568121	2.99373	0.0835873	-0.0124513	0.631391	1.4336	0.231177	chr2:22937553-23283911	0	0.020032	0.472027	0.078534	chr2:23092644-23200030	0	0.003947	0.297652	0.041885
AP001046.5	1	1	0	0	2	dn	-0.0564565	0.187716	0.816347	0.36625	0.0370028	0.460017	0.237786	0.62581	chr21:43355639-43361476	1.04253	0.058544	0.365565	0.096859	chr21:43342318-43362852	0.825891	0.029745	0.453894	0.180628
RP11-461O7.1	1	1	0	0	2	dn	-0.0301032	0.121495	0.896583	0.3437	0.00211509	0.910078	0.977915	0.322714	chr16:56038233-56138416	0	0.002554	0.357266	0.026178	chr16:56142129-56166464	0.360813	0.024952	0.573581	0.198953
LINC00238	1	1	0	0	2	dn	0.0279721	0.174193	1.79524	0.180289	-0.011392	0.527621	0.627244	0.428368	chr14:66321986-66496434	0	0.005654	0.437133	0.027487	chr14:66479429-66492899	0.895687	0.030309	0.536542	0.168848
RP11-358D17.2	1	0	1	0	2	dn	0.0060814	0.776821	0.47024	0.492877	-0.0211217	0.291512	1.03643	0.308653	chr4:118930565-119302612	0	0.008407	0.59235	0.014398	chr4:119041432-119045563	0	0.014943	0.530228	0.213351
RP11-195F19.9	1	1	0	0	2	dn	0.0390895	0.498033	0.158485	0.690555	0.0584265	0.258914	0.368365	0.543897	chr9:34674765-34708295	0	0.012988	0.415412	0.036649	chr9:34634171-34895770	0	0.001974	0.46963	0.126963
RP11-378A12.1	1	1	0	0	2	dn	-0.0120969	0.682845	-1	1	-0.0283436	0.33109	-1	1	chr8:2567807-2620978	0	0.009607	0.486155	0.043194	chr8:2589677-2626047	0	0.01593	0.706689	0.335079
RP11-598F7.3	1	1	0	0	2	dn	-0.0392938	0.0230432	3.72717	0.053534	-0.0115853	0.481656	2.36205	0.124319	chr12:89761-114256	0.806384	0.055094	0.318629	0.120419	chr12:52054-159188	3.72498	0.048635	0.406642	0.146597
RP11-521L9.2	1	1	0	0	2	dn	0.0315144	0.357319	1.99918	0.157385	0.0251981	0.419963	1.61629	0.20361	chr16:68827961-69098617	0	0.004226	0.315686	0.031414	chr16:68931985-68938081	0.43838	0.025798	0.558575	0.209424
EPB41L4A-AS1	0	0	1	1	2	dn	0.0487516	0.688281	0.36941	0.543326	-0.103899	0.363812	5.29693e-06	0.998164	chr5:111685249-112164035	0	0.018827	0.508585	0.153141	chr5:112158561-112166032	0	0.019031	0.428142	0.057592
AC104809.2	1	1	0	0	2	dn	-0.00562194	0.742599	0.267218	0.605204	-0.0230341	0.141427	2.5714	0.108812	chr2:240945784-241068424	0	0.017663	0.384414	0.068063	chr2:240974195-240987534	2.85908	0.043842	0.391597	0.094241
AC006960.7	1	1	0	0	2	dn	0.00937308	0.683437	-1	1	0.00924662	0.647315	-1	1	chr7:36459521-36543706	0	0.008781	0.570907	0.146597	chr7:36463014-36516523	0	0.002115	0.34572	0.026178
DPP10-AS1	1	0	1	0	2	dn	0.00618792	0.705045	-1	1	0.0223329	0.12888	-1	1	chr2:115068984-115628623	0	0.006938	0.358293	0.058901	chr2:114420900-115503505	1.33434	0.033833	0.377747	0.060209
SMIM2-AS1	1	1	0	0	2	dn	-0.136302	0.0325506	0.312466	0.576171	-0.115064	0.0505915	0.38299	0.536008	chr13:44094005-44189414	0	0.001165	0.245617	0.017016	chr13:44198148-44232593	9.74778	0.075137	0.612344	0.231675
RP11-284N8.3	1	1	0	0	2	dn	-0.0565956	0.0793758	4.92442	0.0264797	-0.0385581	0.21003	5.74708	0.0165161	chr1:110597963-110679953	0	0.027045	0.568948	0.057592	chr1:110633655-110659537	0	0.011701	0.490334	0.113874
RP11-767I20.1	1	1	0	0	2	dn	-0.0326444	0.115596	0.590494	0.442228	-0.00840644	0.663878	3.12791	0.0769622	chr12:58595268-58766697	0	0.019397	0.475153	0.068063	chr12:58543834-58708924	0	0.000282	0.314121	0.044503
RP11-626H12.1	1	1	0	0	2	dn	7.98327e-05	0.996157	0.222076	0.637463	-0.00439022	0.774101	0.605622	0.436441	chr11:69991152-70008612	11.9182	0.158155	0.891538	0.087696	chr11:69984330-70013719	0	0.000564	0.3484	0.077225
AP006285.7	1	1	0	0	2	dn	-0.0300511	0.0698438	3.13964	0.0764108	-0.0187141	0.233498	3.09448	0.0785583	chr11:1660062-1671941	0	0.020165	0.42097	0.049738	chr11:1662334-1695519	0	0.01452	0.330111	0.094241
RP11-685F15.1	1	1	0	0	2	dn	-0.00883545	0.697949	-1	1	-0.0409475	0.0985662	-1	1	chr4:57484868-57689011	0	0.022926	0.567433	0.031414	chr4:57500065-57609277	0	0.007049	0.490767	0.151832
RP11-483P21.2	1	1	0	0	2	dn	-0.0546024	0.113251	0.661056	0.416187	0.0543078	0.279135	0.963514	0.326303	chr16:83796895-83852315	0	0.003552	0.322253	0.027487	chr16:83797206-83805081	0.140829	0.02185	0.577584	0.217277
AC104777.2	1	1	0	0	2	dn	0.00945393	0.732719	-1	1	-0.0264713	0.364188	-1	1	chr2:150538799-150666520	0	0.007178	0.385164	0.058901	chr2:150543391-150563194	1.57878	0.035665	0.444256	0.074607
RP11-96D1.10	0	1	0	1	2	dn	-0.00659686	0.932078	0.250307	0.616859	-0.0564331	0.39133	0.207365	0.648841	chr16:68204786-68284010	0	0.01471	0.403601	0.03534	chr16:68222684-68231290	0.29136	0.024106	0.558538	0.208115
RP11-544L8__B.4	1	1	0	0	2	dn	0.0199356	0.380806	-1	1	-0.0218325	0.340598	-1	1	chr6:113824400-114082300	0	0.005233	0.383394	0.062827	chr6:113903852-113933429	0	0.011982	0.595794	0.170157
AP000253.1	1	1	0	0	2	dn	0.0299989	0.283594	0.221914	0.637585	-0.00852879	0.722027	0.00012236	0.991174	chr21:31547288-31861064	0	0.006046	0.351438	0.039267	chr21:31555729-31673495	0	0.004934	0.482624	0.143979
RP11-20B7.1	1	1	0	0	2	dn	-0.0173052	0.560731	-1	1	0.0285474	0.225351	-1	1	chr3:73828198-73934305	0	0.011473	0.407926	0.04712	chr3:73808090-73903118	0.205725	0.022837	0.466	0.086387
FAM99B	1	1	0	1	3	dn	-0.0488078	0.005303	1.0786	0.299011	-0.0372366	0.024358	1.30944	0.252496						chr11:1662334-1695519	0	0.01452	0.330111	0.094241
LINC01018	1	1	0	0	2	dn	-0.030747	0.12405	2.81217	0.0935516	-0.033182	0.0804957	1.10238	0.293744	chr5:6398764-6618073	0.00957	0.039942	0.596181	0.192408	chr5:6584697-6602479	0	0.005216	0.387013	0.030105
AC004160.4	1	1	0	0	2	dn	-0.0129509	0.403071	0.681035	0.409231	-0.010863	0.45829	0.166382	0.683348	chr7:11347603-11437852	0	0.025085	0.572635	0.172775	chr7:11370251-11635952	0	0.012546	0.394052	0.019634
HAND2-AS1	1	1	1	1	4	dn	0.00502946	0.826123	1.99217	0.158114	0.00526393	0.81261	0.197814	0.656491	chr4:173514776-173600164	0	0.01186	0.454865	0.020942	chr4:173543468-173587054	3.37068	0.046802	0.566851	0.215969
RP11-659E9.2	1	1	0	0	2	dn	0.00451203	0.862025	0.741721	0.38911	-0.0071051	0.747304	0.0200643	0.887358	chr8:63004197-63194108	1.13579	0.059912	1.07495	0.25	chr8:63004298-63030616	0	0.00874	0.538989	0.041885
RP11-535A5.1	1	1	0	0	2	dn	0.00827652	0.658904	0.325272	0.568457	0.00806633	0.649858	0.431663	0.511174	chr18:22272479-22478059	0	0.001834	0.373768	0.040576	chr18:22235514-22693919	0	0.002396	0.449052	0.092932
RP11-354K4.2	1	1	0	0	2	dn	-0.0545086	0.0956981	-1	1	0.00143116	0.955268	-1	1	chr6:76767275-76790458	0	0.024071	0.452813	0.081152	chr6:76670824-77340838	0.845291	0.029886	0.57236	0.138743
RP11-513G11.3	1	1	0	0	2	dn	0.0173764	0.469233	1.62805	0.201973	0.01186	0.585436	2.72841	0.0985774	chr3:194226689-194268961	0.26196	0.045539	0.569626	0.075916	chr3:194245923-194258079	0	0.01452	0.359543	0.060209
RP11-1260E13.4	1	1	0	0	2	dn	-0.0616989	0.0522759	9.47517	0.00208272	0.0264388	0.464667	0.649558	0.420271	chr17:319608-372932	0.014481	0.040012	0.292401	0.085079	chr17:319862-343397	7.06469	0.064282	0.606894	0.315445
RP11-624M8.1	1	1	0	0	2	dn	0.046802	0.122793	0.703342	0.401663	-0.00606455	0.818475	0.00311439	0.955496	chr6:125658872-125761983	0	0.00183	0.391806	0.056283	chr6:125577239-125673988	0	0.009022	0.582676	0.172775
PCAT18	1	0	1	0	2	dn	0.000542243	0.978955	0.000107354	0.991733	-0.0158292	0.402842	0.774251	0.378905	chr18:26308931-26732978	0	0.001346	0.360281	0.040576	chr18:26692374-26703856	0	0.003806	0.463208	0.099476
AP000472.3	1	1	0	0	2	dn	-0.012073	0.486527	-1	1	-0.00920105	0.575188	-1	1	chr21:21103295-22170124	0	0	0.35036	0.03534	chr21:21931691-21975847	0	0.004229	0.479611	0.145288
RP11-38H17.1	1	1	0	0	2	dn	-0.0327333	0.0650337	3.58202	0.0584082	-0.0127176	0.449895	0.116032	0.733378	chr8:77239271-77504389	0.408263	0.048611	1.08759	0.276178	chr8:77015935-78144267	0	0.010432	0.458111	0.02356
AC124789.1	1	1	0	0	2	dn	-0.093428	0.041185	0.613581	0.433442	-0.0103454	0.862677	6.35257	0.0117211	chr17:38366870-38513228	0	0.016444	0.552303	0.121728	chr17:38449246-38452896	0	0.018749	0.385071	0.051047
RP11-113I22.1	1	1	0	0	2	dn	0.0130039	0.394476	-1	1	-0.00133271	0.927378	-1	1	chr5:32976749-33347745	0	0.019983	0.571442	0.191099	chr5:33050487-33298857	0	0.000141	0.283491	0.020942
AP001257.1	1	1	0	0	2	dn	-0.0111586	0.590847	-1	1	-0.0182974	0.381026	-1	1	chr11:60053905-60360698	0	0.007478	0.440361	0.034031	chr11:60101176-60169522	0	0.016916	0.390966	0.078534
AF064858.6	1	1	0	0	2	dn	0.0338852	0.442492	0.190532	0.662475	-0.0154532	0.690409	0.0486737	0.825387	chr21:38869146-38919263	0	0.007968	0.373284	0.040576	chr21:38863366-38882207	0	0.003383	0.473321	0.149215
RP11-108O10.2	1	1	0	0	2	dn	-0.048944	0.196714	3.84016	0.0500386	-0.0700462	0.0322474	10.5193	0.00118132	chr11:111771041-111774469	0	0.015654	0.435704	0.043194	chr11:111768492-111781599	0.120992	0.021568	0.483771	0.124346
AF131217.1	1	1	0	0	2	dn	-0.0720391	0.0249093	3.08501	0.0790167	-0.0100283	0.747308	0.290344	0.59	chr21:28534210-29067235	0	0	0.342781	0.037958	chr21:28444172-28635089	0	0.001833	0.485909	0.14267
RPL34-AS1	1	1	0	0	2	dn	0.0422794	0.237336	0.36103	0.547935	-0.00623726	0.829178	0.632135	0.426573	chr4:107916653-108569408	0	0.005123	0.58345	0.010471	chr4:108555364-108590078	2.16718	0.039754	0.556028	0.22644
AL928768.3	1	0	1	0	2	dn	-0.0490029	0.00273052	9.8511	0.0016973	-0.0178747	0.241963	0.723232	0.395086						chr14:105653302-106551904	243.209	0.570506	0.537229	0.204188
AC003090.1	0	0	1	1	2	dn	-0.00591042	0.771404	0.0554584	0.813824	0.00214875	0.909706	1.16031	0.281401	chr7:25371308-25911592	0	0.011231	0.585339	0.15445	chr7:25592236-25652574	0	0.000564	0.352405	0.022251
RP11-172E9.2	1	1	0	0	2	dn	-0.0163921	0.305073	1.81511	0.177897	-0.00787106	0.607864	0.197343	0.656874	chr13:40084650-40389098	0	0.003815	0.269875	0.020942	chr13:40276820-40406215	10.6942	0.078802	0.604455	0.215969
LINC00977	1	1	0	0	2	dn	-0.0201634	0.475731	-1	1	0.0115218	0.653171	-1	1	chr8:129220367-129380959	3.90268	0.091234	1.18071	0.304974	chr8:129214049-129247522	0	0.010009	0.532732	0.026178
LINC00987	1	1	0	0	2	dn	-0.00852845	0.86768	0.0978808	0.754388	0.000544882	0.991849	0.498101	0.480336	chr12:9237772-9243134	0	0.017494	0.364191	0.060209	chr12:9240692-9243134	0.253896	0.023542	0.515738	0.108639
RP1-35C21.1	1	0	1	0	2	dn	-0.0199985	0.269033	1.16252	0.280944	0.0238406	0.183856	1.15031	0.283483	chr1:177319072-177386284	4.31137	0.095277	0.859713	0.366492	chr1:177287357-177391176	0	0.002537	0.407338	0.009162
RP11-214O1.3	1	1	0	0	2	dn	-0.00864798	0.713284	1.76319	0.184227	-0.0106233	0.61836	0.499217	0.479844	chr17:14317973-14333066	0	0.001731	0.330344	0.028796	chr17:14325798-14332283	0	0.013392	0.648081	0.267016
RP11-119D9.1	1	1	0	0	2	dn	-0.0194448	0.520302	0.136003	0.712288	-0.0466915	0.0986762	3.37107	0.0663507	chr11:67890791-67895005	9.88975	0.143152	0.567936	0.125654	chr11:67895005-67935287	3.5045	0.047507	0.414154	0.106021
HAO2-IT1	1	1	0	0	2	dn	-0.0246385	0.101642	2.00764	0.156508	-0.0178984	0.21532	0.758839	0.383692	chr1:119349634-119387745	0	0.024491	0.509978	0.073298	chr1:119356412-119371061	0	0.014661	0.44301	0.09555
RP11-252E2.2	1	1	0	0	2	dn	-0.00580936	0.721379	0.0431834	0.83538	-0.01392	0.354662	4.1474	0.0416985	chr16:75073818-75195731	0	0.01497	0.41335	0.034031	chr16:75119035-75148191	0	0.014097	0.569189	0.210733
RP5-836J3.1	1	1	0	0	2	dn	0.0231373	0.196541	0.148677	0.699803	0.0194019	0.259515	0.3415	0.558965	chr1:83595852-84391382	0	0.011822	0.493359	0.053665	chr1:83789287-83801729	0	0.009445	0.47099	0.124346
HS1BP3-IT1	1	1	0	0	2	dn	0.00933449	0.821588	0.578502	0.4469	0.0676417	0.161055	0.00105387	0.974103	chr2:20592054-20600270	0.136725	0.043	0.557934	0.08377	chr2:20585433-20596185	0	0.002537	0.256438	0.039267
AP006216.5	1	1	0	0	2	dn	0.0168837	0.492555	0.161141	0.688108	0.0106711	0.617706	0.198968	0.655555	chr11:116804102-116814051	0	0.02052	0.453753	0.044503	chr11:116791863-116826171	0.428169	0.025657	0.487795	0.125654
AC003988.1	1	1	0	0	2	dn	-0.000646417	0.974152	-1	1	-0.0124377	0.528971	-1	1	chr7:80271611-80622979	0	0.017512	0.527464	0.153141	chr7:80246855-80312018	0	0.002256	0.442637	0.030105
RP11-830F9.5	1	1	0	0	2	dn	-0.00657639	0.752838	2.27462	0.131507	-0.0169036	0.377777	0.256563	0.612492	chr16:88861882-88984681	0.917806	0.056761	0.272888	0.125654	chr16:88863335-88886496	10.6297	0.07852	0.511671	0.289267
UG0898H09	1	0	1	0	2	dn	0.000344901	0.991067	-1	1	0.0329796	0.241988	-1	1	chr8:62945606-62985587	0.806384	0.055157	1.07861	0.247382	chr8:62972909-62985587	0	0.008599	0.527237	0.043194
RP11-320N7.2	1	1	0	0	2	dn	0.00202748	0.891507	2.874	0.0900207	-0.00373432	0.788534	1.52068	0.217517	chr12:3744030-4078576	0	0.015203	0.379023	0.053665	chr12:4024253-4027378	0	0.016493	0.491926	0.104712
ST6GAL2-IT1	1	1	0	0	2	dn	0.0362678	0.111744	-1	1	-0.00870955	0.73109	-1	1	chr2:106687596-106984040	0	0.002172	0.353863	0.051047	chr2:106818758-106825918	0	0.013251	0.373926	0.058901
DBH-AS1	0	1	0	1	2	dn	-0.111238	0.123225	2.27111	0.131805	-0.175297	0.00729639	0.459606	0.497808	chr9:133581861-133670361	0	0.018364	0.40382	0.052356	chr9:133654094-133658044	0	0.011137	0.466283	0.140052
RP11-475B2.1	1	1	0	0	2	dn	-0.0246228	0.24126	-1	1	-0.0221175	0.289375	-1	1	chr4:173514776-173600164	0	0.01186	0.454865	0.020942	chr4:173592919-173628026	4.13426	0.05089	0.566851	0.215969
RP11-298H24.1	1	1	0	0	2	dn	0.0147378	0.487182	-1	1	-0.00585353	0.777518	-1	1	chr10:106159157-106236415	0	0.006699	0.386922	0.053665	chr10:106163190-106182541	0.799265	0.029463	0.487867	0.132199
AF064860.7	1	0	1	0	2	dn	0.0327025	0.197778	-1	1	0.0155872	0.547791	-1	1	chr21:39727192-39756909	0	0.007646	0.355035	0.043194	chr21:39727192-39730494	0	0.006626	0.480677	0.146597
CTD-2008P7.9	1	1	0	0	2	dn	-0.0201233	0.362747	-1	1	-0.00220739	0.914236	-1	1	chr17:28147013-28247299	0	0.028708	0.550141	0.125654	chr17:28199795-28257460	0	0.003383	0.277098	0.032723
RP11-130L8.2	1	1	0	0	2	dn	-0.0178874	0.723523	0.130359	0.71806	0.000659172	0.988869	0.00129665	0.971275	chr2:20578047-20588293	0.191459	0.044148	0.563383	0.08377	chr2:20585433-20596185	0	0.002537	0.256438	0.039267
DHRS4-AS1	1	1	0	0	2	dn	0.0740001	0.543166	0.148465	0.700007	-0.121183	0.215069	3.59807	0.0578468	chr14:23941857-23954835	0	0.037513	0.523845	0.057592	chr14:23961940-23985935	7.80662	0.067384	0.438076	0.100785
RP1-81D8.3	1	1	0	0	2	dn	-0.0162286	0.328332	0.753155	0.385479	-0.0416063	0.00633149	10.9707	0.000925633	chr6:160647710-160730437	0	0.009453	0.40694	0.057592	chr6:160678471-160702153	2.84441	0.043701	0.623528	0.181937
IGF2-AS	1	0	0	1	2	dn	-0.0501067	0.00480547	5.61096	0.0178485	-0.0283692	0.0803103	2.45094	0.117454	chr11:2067060-2211938	0	0.014627	0.411885	0.048429	chr11:2136725-2150662	0	0.013251	0.330645	0.090314
RP11-115J16.1	1	1	0	0	2	dn	-0.00933258	0.734918	0.247212	0.619045	-0.0180522	0.453207	1.28949	0.256141	chr8:9243947-9314085	0	0.00754	0.544641	0.037958	chr8:9287750-9322251	0	0.014097	0.714135	0.342932
RP11-399H11.2	1	1	0	0	2	dn	0.00306347	0.879833	-1	1	-0.0134127	0.493978	-1	1	chr9:135247961-135248156	0	0.034327	0.433538	0.064136	chr9:135241843-135259826	0.092889	0.021286	0.451713	0.147906
RP11-290F5.1	1	1	0	0	2	dn	0.0115546	0.822317	1.26052	0.261553	-0.106881	0.0139195	5.24339	0.0220302	chr4:184279888-184479594	0	0.010131	0.411462	0.02356	chr4:184370135-184385856	14.4815	0.092899	0.615861	0.222513
LINC00844	1	1	0	0	2	dn	0.00365875	0.851531	0.0144998	0.904154	-0.0105275	0.547136	1.53843	0.214852	chr10:58951487-59010782	0	0.009094	0.40138	0.066754	chr10:58839689-59139128	0	0.002537	0.455736	0.091623
RP11-344P13.4	1	1	0	0	2	dn	0.0031723	0.944084	0.108044	0.742382	0.002645	0.94862	0.281743	0.595561	chr1:121503002-121510495	2.08862	0.072023	0.333829	0.196335	chr1:121499338-121509865	0	0.012828	0.392631	0.085079
AC004540.4	1	1	0	0	2	dn	0.00912023	0.679186	0.00184875	0.965704	-0.00305476	0.875507	0.00371811	0.951378	chr7:26209442-26947382	0	0.009083	0.580161	0.15445	chr7:26360250-26399711	0	0.001128	0.352405	0.022251
CTD-2527I21.4	1	0	1	1	3	dn	-0.00336044	0.875058	-1	1	0.00226766	0.910379	-1	1	chr19:35123096-35147415	0.537286	0.050765	0.556443	0.121728	chr19:35138105-35147415	0	0.002396	0.368598	0.043194
CTC-537E7.3	1	1	0	0	2	dn	-0.0429899	0.0674408	0.218638	0.64008	-0.0386551	0.048063	5.10549	0.0238502	chr5:68340229-68519186	0	0.001145	0.473956	0.11911	chr5:68430044-68521968	0.16904	0.022273	0.409138	0.069372
DIO3OS	1	1	0	0	2	dn	-0.0251054	0.242788	1.72136	0.189518	-0.0109715	0.58971	1.5912	0.207154	chr14:101460140-101555070	0	0.004709	0.414925	0.030105	chr14:101555070-101624585	1.19938	0.032846	0.534384	0.172775
AC118754.4	1	1	0	0	2	dn	0.00443616	0.836982	0.375156	0.540207	-0.0194271	0.274741	3.14527	0.0761475	chr17:4485972-4680741	0	0.001045	0.399993	0.022251	chr17:4495717-4500902	0.512934	0.026643	0.655695	0.291885
AC010890.1	1	1	0	0	2	dn	-0.00536017	0.785928	0.25052	0.616709	0.00709099	0.708542	0.00182423	0.965932	chr2:133247997-133329075	0	0.012642	0.383047	0.064136	chr2:133263399-133271593	0	0.011419	0.382615	0.060209
FAM83A-AS1	1	1	0	0	2	dn	0.000244438	0.987988	0.722256	0.395405	-0.000624287	0.96827	0.143419	0.704905	chr8:123173730-123224580	5.98817	0.111092	1.2037	0.306283	chr8:123198179-123218809	0	0.005357	0.421972	0.02356
RP11-118B22.4	1	1	0	0	2	dn	-0.0102189	0.535566	0.208354	0.648061	0.0140253	0.393444	0.966112	0.325652	chr12:9253127-9273575	0	0.021447	0.366963	0.064136	chr12:9243211-9253127	0.239645	0.02326	0.515738	0.108639
RP11-72M17.1	1	1	0	0	2	dn	-0.015683	0.654576	0.185879	0.666368	0.0496985	0.208148	0.0153514	0.901394	chr14:66321986-66496434	0	0.005654	0.437133	0.027487	chr14:66225596-66478155	0.262014	0.023683	0.537802	0.170157
RP11-114N19.3	1	1	0	0	2	dn	-0.0242208	0.430023	0.397591	0.528336	-0.0201549	0.468272	0.0100694	0.920069	chr14:80962743-81191288	0	0.001985	0.414544	0.028796	chr14:81111312-81167812	0	0.018749	0.518607	0.164921
CTC-505O3.2	1	1	0	0	2	dn	-0.00977057	0.721144	0.203287	0.652081	-0.0352887	0.0996905	1.08054	0.298577	chr5:115734706-115761254	0	0.021573	0.534284	0.151832	chr5:115633619-115803051	0	0.013392	0.412366	0.056283
RP11-554F20.1	1	1	0	0	2	dn	-0.0215474	0.321221	0.701273	0.402356	-0.0084393	0.689482	0.138361	0.709916	chr9:98738158-100303677	0	0.001993	0.381115	0.03534	chr9:99583945-99817185	0	0.006485	0.470119	0.151832
RP11-250B2.6	1	1	0	0	2	dn	-0.0336587	0.690012	0.270695	0.602866	-0.0375197	0.609414	0.936576	0.33316	chr6:80354160-80562245	0	0.012232	0.401542	0.070681	chr6:80347520-80441873	0.499443	0.026502	0.599147	0.145288
LRRC3-AS1	1	1	0	0	2	dn	-0.0259647	0.253228	0.0491536	0.824543	-0.0630427	0.0017914	2.63675	0.104417	chr21:44448469-44452606	0	0.014329	0.373647	0.04712	chr21:44420537-44475876	0	0.007049	0.459709	0.159686
RP11-466L17.1	1	1	0	0	2	dn	0.0222518	0.37422	-1	1	-0.00823193	0.742391	-1	1	chr1:55390981-55774605	0	0.017136	0.479606	0.049738	chr1:55580732-55735351	0	0.003242	0.471049	0.129581
CCDC26	1	1	0	0	2	dn	0.0221967	0.30513	-1	1	-0.00591338	0.779551	-1	1	chr8:129580405-129695914	3.77732	0.089946	1.1738	0.306283	chr8:129485335-129580301	0	0.005075	0.546966	0.024869
RP11-475O23.2	1	1	0	0	2	dn	-0.00525622	0.79561	0.795024	0.372585	0.00390317	0.836138	0.708572	0.399918	chr3:58512963-58723678	0	0.01606	0.463697	0.049738	chr3:58572329-58577556	0.952586	0.030872	0.46976	0.085079
RP11-328K4.1	1	1	0	0	2	dn	0.00604772	0.775614	4.04803e-05	0.994924	-0.00298889	0.879905	2.79837	0.0943604	chr4:103328840-103626332	0	0.001528	0.434325	0.01178	chr4:103249990-103374630	1.56553	0.035524	0.568367	0.225131
RP11-365O16.3	1	1	0	0	2	dn	-0.0110764	0.627386	3.74362	0.0530093	-0.00746843	0.749836	0.0077512	0.929844	chr1:224112388-224210485	0.337913	0.047067	0.83789	0.349476	chr1:224208479-224210485	0	0.012828	0.619343	0.014398
LINC00402	1	1	0	0	2	dn	-0.058473	0.0115739	0.676197	0.410899	-0.0589384	0.00392431	1.88895	0.169321	chr13:74230436-74617957	0	0.005348	0.584989	0.041885	chr13:74138199-74260075	1.37055	0.034115	0.588334	0.176702
LIFR-AS1	0	1	1	0	2	dn	-0.0284156	0.483415	2.77013	0.0960384	0.0139495	0.727128	3.91652	0.0478137	chr5:38542561-38603537	0	0.015243	0.574576	0.183246	chr5:38554815-38735232	0	0.000282	0.257111	0.018325
ZNF667-AS1	1	0	1	1	3	dn	-0.0354863	0.525059	0.136226	0.712062	0.0533923	0.287586	0.169918	0.680185	chr19:56458863-57213253	0	0.038517	0.495507	0.113874	chr19:56485793-56494353	0	0.009022	0.413129	0.041885
RP11-276H19.1	1	1	0	0	2	dn	-0.0493213	0.0320573	4.54157	0.0330812	-0.0173813	0.443723	3.91115	0.0479669	chr9:86688624-87425904	0	0.000946	0.364436	0.034031	chr9:86954849-87005076	0	0.00874	0.465175	0.138743
RP11-622A1.2	1	1	0	0	2	dn	-0.00575321	0.846508	1.86537	0.172006	-0.0435369	0.0979525	7.93743	0.00484225	chr4:73500174-73541373	0	0.023413	0.547941	0.024869	chr4:73509756-73529049	1.40843	0.034397	0.547534	0.198953
RP11-153K11.3	1	1	0	0	2	dn	-0.0352906	0.0710544	2.02158	0.155078	-0.0279721	0.150348	0.402907	0.525592	chr10:68065590-68408221	0	0.007432	0.395354	0.054974	chr10:68230119-68235445	0	0.002396	0.459004	0.102094
RP5-1103B4.3	1	1	0	0	2	dn	0.038762	0.292323	0.330125	0.565585	-0.0349813	0.176617	0.856025	0.354853	chr1:56966455-56992917	0	0.023695	0.497663	0.053665	chr1:56970398-56997653	0	0.005498	0.469949	0.129581
AC078942.1	1	1	0	0	2	dn	-0.0107756	0.553376	-1	1	-0.0171273	0.330384	-1	1	chr7:158513809-158590915	0	0.029927	0.516798	0.167539	chr7:158531158-158539511	0.314797	0.024388	0.416392	0.070681
RP11-1080G15.1	1	1	0	0	2	dn	0.0109013	0.624894	0.129288	0.719171	0.022437	0.285393	0.0813053	0.775536	chr8:18999490-19277935	0	0.000549	0.470513	0.030105	chr8:19116219-19182223	0	0.013392	0.709404	0.34555
RP11-367G6.3	1	1	0	0	2	dn	-0.0363172	0.0902527	5.36403	0.0205562	-0.00234641	0.910479	0.243414	0.621751	chr6:24923217-25034944	0	0.015713	0.756187	0.204188	chr6:24771577-25275929	0	0.000282	0.405126	0.014398
U91324.1	1	1	0	0	2	dn	-0.0211835	0.476656	4.16302	0.0413157	-0.00174007	0.955092	0.0484029	0.825866	chr2:8131629-8206093	0	0.038862	0.525665	0.08377	chr2:8139072-8143610	0	0.007049	0.279951	0.040576
RP11-205M3.3	1	1	0	0	2	dn	-0.00893883	0.641319	0.312841	0.575942	0.0235976	0.212584	0.764873	0.381808	chr4:169939579-170131422	0	0.010189	0.438465	0.022251	chr4:169942026-169964063	0.856206	0.030027	0.547596	0.209424
LINC00310	1	1	0	0	2	dn	-0.0448306	0.160312	1.60367	0.205383	-0.0106068	0.775392	0.514388	0.473246	chr21:34116452-34333728	0	0.003817	0.323435	0.039267	chr21:34157537-34178458	0	0.003101	0.467894	0.14267
PCA3	1	1	0	0	2	dn	-0.0206374	0.506256	-1	1	-0.0164775	0.563563	-1	1	chr9:76510983-76871641	0	0.004093	0.409358	0.031414	chr9:76760455-76777408	0	0.010432	0.453336	0.140052
