# Supplementary material for: A comprehensive genome‐wide analysis of long noncoding RNA expression profile in hepatocellular carcinoma
Source: Cancer Med. 2017 Oct 18;6(12):2932–41. doi: 10.1002/cam4.1180 (PMC5727245; doi:10.1002/cam4.1180)
Supplement: Supplementary file 3 — Table S3. The lncRNAs CNV, and survival associated lncRNAs in HCC. [file CAM4-6-2932-s003.xlsx]

## Sheet: MetasVSCancer_DiffExprs_log2(1.
GName	logFC	AveExpr	t	pvalue	qvalue	B
RP11-138I17.1	4.44934	3.21938	2.49579	0.0347944	0.853646	-3.56025
MKRN3-AS1	4.34038	2.8623	2.64818	0.027182	0.853646	-3.33874
RP11-75N6.3	4.21348	2.60487	2.51596	0.0336747	0.853646	-3.53097
AC005042.4	4.03765	2.94155	2.56729	0.0309867	0.853646	-3.4564
RP11-693J15.5	3.90139	2.89985	2.7881	0.0216823	0.853646	-3.13521
RP11-2N5.2	3.77013	2.57392	2.5479	0.0319759	0.853646	-3.48458
RP11-94B19.4	3.73259	2.80204	2.65357	0.0269461	0.853646	-3.3309
RP11-473O4.5	3.7184	3.70752	2.54663	0.0320418	0.853646	-3.48642
ATP13A4-AS1	3.71776	2.70751	2.54121	0.0323242	0.853646	-3.49429
RP11-417E7.1	3.67956	3.29575	2.74538	0.0232295	0.853646	-3.19733
LINC01366	3.65703	3.84347	2.55384	0.0316694	0.853646	-3.47594
CTC-527H23.2	3.63749	1.91936	2.52235	0.0333279	0.853646	-3.52169
RP11-863P13.4	3.63602	4.15913	2.72743	0.0239129	0.853646	-3.22344
CTD-2184C24.2	3.59876	3.5627	2.46859	0.0363626	0.853646	-3.59969
RP3-416H24.1	3.57783	3.61327	2.47653	0.0358977	0.853646	-3.58818
RP13-884E18.2	3.57576	2.97523	2.57994	0.0303578	0.853646	-3.438
RP11-574K11.5	3.52303	2.25882	2.57077	0.0308125	0.853646	-3.45134
RP11-115D19.1	3.52227	3.94368	2.28524	0.0489416	0.853646	-3.86429
RP11-469H8.8	3.46071	2.06494	2.56103	0.0313025	0.853646	-3.46549
AC137932.5	3.4596	3.30355	2.60581	0.0291121	0.853646	-3.40038
RP11-1191J2.4	3.41041	2.94339	2.59609	0.0295738	0.853646	-3.41451
RP11-766N7.3	3.39024	2.74574	2.78723	0.0217128	0.853646	-3.13648
RP11-738B7.1	3.38052	4.58357	2.4246	0.0390509	0.853646	-3.66341
RP5-899B16.2	3.31401	2.57199	2.52639	0.0331101	0.853646	-3.51582
AC132217.4	3.27219	3.18534	2.38321	0.0417609	0.853646	-3.72325
ADAMTSL4-AS1	3.25584	3.92254	2.44964	0.0374974	0.853646	-3.62716
RP11-366L20.3	3.15121	3.24632	2.42662	0.0389235	0.853646	-3.66049
RP11-38C18.3	3.09981	2.39399	2.68786	0.0254921	0.853646	-3.28101
LINGO1-AS1	3.07542	2.85233	2.67854	0.0258789	0.853646	-3.29456
RP11-152N13.16	3.06018	3.02145	2.52895	0.0329733	0.853646	-3.51211
LINC00271	2.98694	3.12858	2.62694	0.0281327	0.853646	-3.36964
CTD-2571L23.6	2.95827	3.34421	2.69721	0.0251096	0.853646	-3.2674
MIR124-2HG	2.92845	3.52668	2.57397	0.0306529	0.853646	-3.44668
PGM5-AS1	2.90729	1.70736	2.61349	0.0287519	0.853646	-3.3892
CTA-373H7.7	2.90132	5.0935	2.49135	0.0350455	0.853646	-3.56669
AC007879.6	2.78602	2.22179	2.61403	0.0287271	0.853646	-3.38842
RP11-245J24.1	2.77324	2.10926	2.59516	0.0296185	0.853646	-3.41587
LINC00350	2.76213	2.00463	2.52078	0.0334129	0.853646	-3.52398
LINC01567	2.56666	2.11638	2.46586	0.0365243	0.853646	-3.60366
RP11-368I23.2	2.42753	2.37575	2.57825	0.0304413	0.853646	-3.44046
RP11-770G2.5	2.35646	1.27024	2.46861	0.0363619	0.853646	-3.59967
RP1-122P22.2	2.32036	1.73941	2.77805	0.0220366	0.853646	-3.14982
AF015262.2	2.31915	1.92552	2.74996	0.0230585	0.853646	-3.19067
AC010731.4	2.30836	5.4949	2.32721	0.045727	0.853646	-3.80398
LINC00599	2.2755	2.79074	2.58677	0.0300239	0.853646	-3.42807
HOXA-AS3	2.24031	3.5704	2.52607	0.0331272	0.853646	-3.51628
RP3-414A15.2	2.23813	2.11716	2.79859	0.0213187	0.853646	-3.11996
RP1-122P22.4	2.22966	3.21852	2.43007	0.0387061	0.853646	-3.65549
RP11-728K20.2	2.15527	2.55634	2.57728	0.0304888	0.853646	-3.44186
RP1-105O18.1	2.15203	1.37107	2.49794	0.0346733	0.853646	-3.55713
RP11-124N3.2	2.12041	1.58776	2.38127	0.0418923	0.853646	-3.72605
CTC-786C10.1	2.11315	1.24952	2.61684	0.0285967	0.853646	-3.38434
LINC01201	2.08633	1.92359	2.30949	0.0470577	0.853646	-3.82946
LINC00521	2.08094	4.72004	2.41017	0.0399751	0.853646	-3.68428
STT3A-AS1	2.06721	5.59753	2.54776	0.031983	0.853646	-3.48478
AC074212.6	2.05196	1.80798	2.84842	0.0196747	0.853646	-3.04759
FAM66C	2.03278	2.08831	2.8641	0.0191847	0.853646	-3.02483
LINC00846	1.96875	1.93476	2.7978	0.0213458	0.853646	-3.12111
RP11-809H16.2	1.94277	3.19057	3.00576	0.0152873	0.853646	-2.81982
ARHGAP31-AS1	1.94003	2.59549	2.72217	0.0241168	0.853646	-3.23109
ALKBH3-AS1	1.8572	1.42992	2.66137	0.0266081	0.853646	-3.31955
SNHG7	1.84715	4.84357	2.40976	0.0400019	0.853646	-3.68488
ITPKB-AS1	1.80821	2.41892	3.16946	0.0117823	0.853646	-2.58462
RP1-90L14.1	1.75957	1.4797	2.6355	0.0277457	0.853646	-3.35719
SPTY2D1-AS1	1.74897	1.88302	2.60738	0.0290382	0.853646	-3.3981
MRPL23-AS1	1.72228	1.94296	2.62394	0.0282696	0.853646	-3.374
CEP83-AS1	1.7175	1.37293	2.75384	0.0229145	0.853646	-3.18503
MFI2-AS1	1.69831	1.17903	2.28857	0.0486786	0.853646	-3.85951
RP11-307C19.1	1.67799	1.96409	2.5379	0.0324982	0.853646	-3.4991
RP11-597M12.1	1.67721	5.21213	2.60116	0.0293323	0.853646	-3.40715
RP4-669H2.1	1.67192	0.886722	2.57331	0.0306857	0.853646	-3.44764
RP11-568A7.2	1.66076	1.16424	2.43316	0.0385129	0.853646	-3.65103
RP11-632K5.2	1.57439	1.14464	3.01003	0.0151834	0.853646	-2.81366
LLNLR-307A6.1	1.5572	1.95139	2.38104	0.0419081	0.853646	-3.72638
AATBC	1.55472	1.79086	2.56941	0.0308803	0.853646	-3.45331
RP11-486O13.2	1.54015	1.95009	2.41604	0.0395968	0.853646	-3.6758
ADAM20P1	1.54015	1.95009	2.41604	0.0395968	0.853646	-3.6758
SNHG5	1.49033	3.5104	2.97337	0.0161	0.853646	-2.86659
RP11-203H2.1	1.45074	2.07083	3.11617	0.0128213	0.853646	-2.66093
RP11-203H2.2	1.45074	2.07083	3.11617	0.0128213	0.853646	-2.66093
RP11-573D15.9	1.44435	2.01843	2.66306	0.0265354	0.853646	-3.31709
RP11-140H17.1	1.4406	0.971374	2.37344	0.0424273	0.853646	-3.73735
RP11-325N19.3	1.40386	1.64896	2.61366	0.0287441	0.853646	-3.38896
AC006019.4	1.40227	1.57903	2.74371	0.023292	0.853646	-3.19975
RP11-94M14.2	1.38225	0.900882	2.51668	0.0336357	0.853646	-3.52993
HOTTIP	1.3682	5.36806	2.36249	0.0431869	0.853646	-3.75315
LA16c-390E6.5	1.31786	7.33788	2.36449	0.0430472	0.853646	-3.75027
PVT1	1.31354	2.02235	3.30233	0.00955535	0.853646	-2.39553
RP11-1084I9.1	1.28707	0.801244	2.53069	0.03288	0.853646	-3.50957
RP11-81K13.1	1.26413	2.39658	2.39459	0.0409978	0.853646	-3.70681
LINC01122	1.24584	0.832601	2.49706	0.0347227	0.853646	-3.55841
RP11-517O13.1	1.22383	0.922324	2.60512	0.0291444	0.853646	-3.40138
TTLL10-AS1	1.15574	2.88478	2.79372	0.0214865	0.853646	-3.12703
LINC01314	1.14367	1.77613	2.37032	0.0426422	0.853646	-3.74185
FZD10-AS1	1.13798	0.826904	2.41622	0.0395853	0.853646	-3.67554
RP11-66B24.4	1.1281	0.713507	2.68906	0.0254427	0.853646	-3.27926
RP11-78H24.1	1.12229	1.0145	3.06224	0.0139699	0.853646	-2.73842
RP11-541P9.3	1.09999	0.841892	2.78769	0.0216966	0.853646	-3.13581
LINC01451	1.0973	1.62815	2.27622	0.0496611	0.853646	-3.87723
RP5-1153D9.5	1.08816	3.11199	2.85876	0.0193502	0.853646	-3.03258
C5orf66	1.06513	2.12122	5.36223	0.000500222	0.853646	0.188099
AC010731.3	1.03581	0.777059	2.58812	0.0299581	0.853646	-3.4261
RP11-181C3.1	1.02603	1.45989	2.94462	0.0168584	0.853646	-2.90815
CTD-2636A23.2	1.0119	2.21267	2.30391	0.0474843	0.853646	-3.83747
RP11-253M7.1	1.00408	0.997787	2.62196	0.0283606	0.853646	-3.37689
RP11-573D15.8	0.985878	1.76463	2.82854	0.0203145	0.853646	-3.07646
CTB-158E9.1	0.9713	0.545795	2.38142	0.0418821	0.853646	-3.72583
AC009518.4	0.95365	1.10565	3.13059	0.0125311	0.853646	-2.64026
HAGLR	0.937115	0.680626	2.3114	0.0469121	0.853646	-3.82671
AC006019.3	0.919597	1.92517	2.33791	0.0449412	0.853646	-3.78857
LINC01024	0.914468	1.80243	3.0426	0.0144141	0.853646	-2.7667
CTA-339C12.1	0.891041	1.15627	2.59128	0.0298051	0.853646	-3.42151
UFL1-AS1	0.89044	1.04522	3.02559	0.0148107	0.853646	-2.79121
RP11-171A24.2	0.88335	1.16223	3.18386	0.0115169	0.853646	-2.56405
RP11-379K17.4	0.851634	0.85488	2.86906	0.0190323	0.853646	-3.01764
RP11-428G5.5	0.845325	0.761666	2.95308	0.0166316	0.853646	-2.89593
CTD-2313F11.2	0.832358	0.469547	2.52112	0.0333944	0.853646	-3.52348
RP11-358H18.3	0.829975	0.919945	2.65605	0.0268381	0.853646	-3.32729
GRM5-AS1	0.828832	1.28163	2.69352	0.0252595	0.853646	-3.27276
RP11-573N10.1	0.827325	0.825618	2.35615	0.0436329	0.853646	-3.76229
RP3-395M20.8	0.825169	1.15967	2.74125	0.0233849	0.853646	-3.20333
RP11-305L7.6	0.821567	2.62097	2.74867	0.0231065	0.853646	-3.19254
RP11-428J1.5	0.807915	2.09324	3.44651	0.00762877	0.853646	-2.19259
LL22NC03-121E8.4	0.798582	2.03376	3.16024	0.0119557	0.853646	-2.59781
HCG22	0.779443	0.44555	2.68726	0.0255168	0.853646	-3.28188
LINC00476	0.772293	1.2165	2.71062	0.0245711	0.853646	-3.24789
RP11-463O12.3	0.764922	0.987566	2.60202	0.0292912	0.853646	-3.40589
RP11-19P22.8	0.756395	0.925095	3.0928	0.0133066	0.853646	-2.69449
LHFPL3-AS2	0.75358	0.533118	2.52767	0.0330417	0.853646	-3.51397
RP11-120M18.2	0.74973	0.878271	2.94679	0.0168	0.853646	-2.90502
CEBPA-AS1	0.74961	1.27294	2.80886	0.0209688	0.853646	-3.10504
EGFR-AS1	0.748793	0.445514	2.77832	0.0220271	0.853646	-3.14943
RP13-455A7.1	0.734389	2.42975	2.65148	0.0270372	0.853646	-3.33394
AP001615.9	0.727455	2.16535	2.31582	0.0465783	0.853646	-3.82037
SATB2-AS1	0.720101	1.54257	2.85541	0.0194545	0.853646	-3.03744
AC102953.6	0.707523	2.48042	2.62944	0.028019	0.853646	-3.366
CTD-2210P15.3	0.699227	1.44541	2.87419	0.0188759	0.853646	-3.01019
MEG3	0.685052	2.22472	2.9491	0.0167378	0.853646	-2.90167
LMF1-AS1	0.684242	3.51276	2.88275	0.0186181	0.853646	-2.99778
RP11-311H10.4	0.675591	1.58998	2.84032	0.019933	0.853646	-3.05935
AC012363.4	0.672578	1.29654	2.66193	0.0265838	0.853646	-3.31873
CTD-2540B15.13	0.668854	5.58983	2.51122	0.0339346	0.853646	-3.53785
RP3-439F8.1	0.668006	1.46593	3.2272	0.0107547	0.853646	-2.50223
MIR22HG	0.666711	2.27144	2.63612	0.0277177	0.853646	-3.35629
RP11-172H24.4	0.645305	0.428904	2.75719	0.0227907	0.853646	-3.18014
RP11-166N6.2	0.642162	2.25685	3.14752	0.0121991	0.853646	-2.61601
RP11-112L6.3	0.635215	0.833327	2.77372	0.022191	0.853646	-3.15611
RP11-442J17.3	0.629797	0.412667	2.844	0.0198151	0.853646	-3.054
RP11-989E6.10	0.628737	1.74798	2.47392	0.0360497	0.853646	-3.59196
RP11-57H14.2	0.627358	1.99396	2.65801	0.0267529	0.853646	-3.32443
RP11-78B10.2	0.61973	0.857469	2.77989	0.0219714	0.853646	-3.14715
AC004540.5	0.61739	0.574903	2.41998	0.0393446	0.853646	-3.6701
PLAC4	0.600348	2.8955	2.55976	0.031367	0.853646	-3.46734
TSPEAR-AS1	0.598281	0.690879	2.90215	0.018047	0.853646	-2.96966
LINC01125	0.594718	0.756402	3.12997	0.0125435	0.853646	-2.64115
KB-1460A1.1	0.590157	2.91553	2.33994	0.0447935	0.853646	-3.78565
CH17-118O6.2	-0.634917	2.21353	-3.88683	0.00389616	0.853646	-1.59032
LINC00869	-0.634917	2.21353	-3.88683	0.00389616	0.853646	-1.59032
RP11-560A15.4	-0.641971	1.72174	-2.95593	0.0165557	0.853646	-2.8918
CASK-AS1	-0.67401	1.21509	-2.56039	0.0313348	0.853646	-3.46642
CTD-2308L22.1	-0.68665	6.34327	-2.34141	0.0446872	0.853646	-3.78354
RP11-360F5.3	-0.768094	1.33442	-3.02554	0.0148119	0.853646	-2.79128
ANKRD62P1-PARP4P3	-0.770384	1.79646	-3.4315	0.00780888	0.853646	-2.2136
CTD-3157E16.2	-0.771446	4.69221	-3.79465	0.00447526	0.853646	-1.71401
CTC-457L16.2	-0.810239	1.38831	-3.38878	0.00834624	0.853646	-2.27355
CTC-457L16.1	-0.810239	1.38831	-3.38878	0.00834624	0.853646	-2.27355
RP11-704M14.1	-0.846516	5.43145	-2.37291	0.0424636	0.853646	-3.73811
RP11-328K4.1	-0.847217	1.23221	-2.71528	0.0243866	0.853646	-3.2411
RP11-379B8.1	-0.850987	1.20333	-2.9999	0.0154309	0.853646	-2.82826
RP11-121M22.1	-0.867767	1.43806	-9.84951	4.99138e-06	0.327055	3.53541
CTD-2031P19.5	-0.901142	2.89757	-4.11248	0.00278912	0.853646	-1.29341
RP11-495P10.5	-0.912623	0.513023	-2.98331	0.0158459	0.853646	-2.85223
RP11-495P10.7	-0.912623	0.513023	-2.98331	0.0158459	0.853646	-2.85223
CH17-118O6.3	-0.91288	3.89004	-2.39929	0.0406866	0.853646	-3.70002
RP1-225E12.2	-0.912918	1.49205	-3.92418	0.00368466	0.853646	-1.5406
RP5-1198O20.4	-0.916289	2.15174	-2.54371	0.0321936	0.853646	-3.49066
RP11-316M1.12	-0.940197	4.8918	-2.32047	0.0462287	0.853646	-3.81368
AP003419.16	-0.963082	2.65886	-2.55559	0.0315798	0.853646	-3.4734
AF011889.2	-0.965795	2.07344	-4.72873	0.0011619	0.853646	-0.527661
CTD-2200A16.1	-1.03783	1.47725	-2.27595	0.0496824	0.853646	-3.87761
MIR99AHG	-1.08833	4.7481	-2.27609	0.0496712	0.853646	-3.87741
CTB-51J22.1	-1.1666	2.28732	-2.38513	0.041631	0.853646	-3.72047
APOBEC3B-AS1	-1.1707	1.1006	-4.50974	0.00157602	0.853646	-0.791997
RP11-279F6.2	-1.18645	0.967423	-2.82343	0.0204823	0.853646	-3.08387
RP11-187O7.3	-1.22498	1.48762	-3.90284	0.00380398	0.853646	-1.56899
CKMT2-AS1	-1.2652	1.453	-3.33415	0.00909037	0.853646	-2.35054
RP11-160O5.1	-1.32558	2.03337	-2.54421	0.0321673	0.853646	-3.48993
TFAP2A-AS1	-1.3984	2.7284	-2.33234	0.0453482	0.853646	-3.79659
RP11-301G19.1	-1.55364	2.14961	-6.04538	0.000214642	0.836404	0.880556
ADIRF-AS1	-1.65306	1.47452	-2.96333	0.0163607	0.853646	-2.8811
CTD-2521M24.9	-1.75216	2.14275	-3.14565	0.0122354	0.853646	-2.61869
RP11-279F6.1	-1.79691	1.89499	-3.25921	0.0102256	0.853646	-2.4567
